# Supplementary material for: Data report on gene expression after hepatic portal vein ligation (PVL) in rats
Source: Front Genet. 2024 Aug 21;15:1421955. doi: 10.3389/fgene.2024.1421955 (PMC11371715; doi:10.3389/fgene.2024.1421955)
Supplement: Supplementary file 1 [file DataSheet3.CSV]

#gtf-version 2.2
#!genome-build mRatBN7.2
#!genome-build-accession NCBI_Assembly:GCF_015227675.2
#!annotation-source NCBI Rattus norvegicus Annotation Release 108
NC_051336.1	cmsearch	gene	1316463	1316584	.	-	.	gene_id "LOC120100385"; transcript_id ""; db_xref "GeneID:120100385"; gbkey "Gene"; gene "LOC120100385"; gene_biotype "snoRNA";
NC_051336.1	cmsearch	gene	1401588	1401709	.	+	.	gene_id "LOC120100384"; transcript_id ""; db_xref "GeneID:120100384"; gbkey "Gene"; gene "LOC120100384"; gene_biotype "snoRNA";
NC_051336.1	cmsearch	gene	1811689	1811810	.	+	.	gene_id "LOC120100382"; transcript_id ""; db_xref "GeneID:120100382"; gbkey "Gene"; gene "LOC120100382"; gene_biotype "snoRNA";
NC_051336.1	cmsearch	gene	3056287	3056391	.	+	.	gene_id "LOC120100187"; transcript_id ""; db_xref "GeneID:120100187"; gbkey "Gene"; gene "LOC120100187"; gene_biotype "snRNA";
NC_051336.1	cmsearch	gene	3222063	3222194	.	-	.	gene_id "LOC120100357"; transcript_id ""; db_xref "GeneID:120100357"; gbkey "Gene"; gene "LOC120100357"; gene_biotype "snoRNA";
NC_051336.1	cmsearch	gene	4276131	4276261	.	-	.	gene_id "LOC120100355"; transcript_id ""; db_xref "GeneID:120100355"; gbkey "Gene"; gene "LOC120100355"; gene_biotype "snoRNA";
NC_051336.1	cmsearch	gene	5038235	5038365	.	+	.	gene_id "LOC120100440"; transcript_id ""; db_xref "GeneID:120100440"; gbkey "Gene"; gene "LOC120100440"; gene_biotype "snoRNA";
NC_051336.1	cmsearch	gene	5720803	5720940	.	-	.	gene_id "LOC120100342"; transcript_id ""; db_xref "GeneID:120100342"; gbkey "Gene"; gene "LOC120100342"; gene_biotype "snoRNA";
NC_051336.1	cmsearch	gene	6005785	6005914	.	+	.	gene_id "LOC120100424"; transcript_id ""; db_xref "GeneID:120100424"; gbkey "Gene"; gene "LOC120100424"; gene_biotype "snoRNA";
NC_051336.1	cmsearch	gene	6308354	6308480	.	+	.	gene_id "LOC120100351"; transcript_id ""; db_xref "GeneID:120100351"; gbkey "Gene"; gene "LOC120100351"; gene_biotype "snoRNA";
NC_051336.1	tRNAscan-SE	gene	7271980	7272062	.	-	.	gene_id "Trnal-uaa"; transcript_id ""; db_xref "GeneID:108349877"; gbkey "Gene"; gene "Trnal-uaa"; gene_biotype "tRNA";
NC_051336.1	cmsearch	gene	7347075	7347218	.	+	.	gene_id "LOC120100405"; transcript_id ""; db_xref "GeneID:120100405"; gbkey "Gene"; gene "LOC120100405"; gene_biotype "snoRNA";
NC_051336.1	tRNAscan-SE	gene	8652946	8653026	.	-	.	gene_id "Trnaa-agc"; transcript_id ""; db_xref "GeneID:120100526"; gbkey "Gene"; gene "Trnaa-agc"; gene_biotype "tRNA";
NC_051336.1	cmsearch	gene	9383523	9383653	.	+	.	gene_id "LOC120100430"; transcript_id ""; db_xref "GeneID:120100430"; gbkey "Gene"; gene "LOC120100430"; gene_biotype "snoRNA";
NC_051336.1	cmsearch	gene	10377378	10377442	.	+	.	gene_id "LOC120100212"; transcript_id ""; db_xref "GeneID:120100212"; gbkey "Gene"; gene "LOC120100212"; gene_biotype "snRNA";
NC_051336.1	cmsearch	gene	10379189	10379250	.	+	.	gene_id "LOC120100214"; transcript_id ""; db_xref "GeneID:120100214"; gbkey "Gene"; gene "LOC120100214"; gene_biotype "snRNA";
NC_051336.1	cmsearch	gene	13067861	13067967	.	-	.	gene_id "LOC120100161"; transcript_id ""; db_xref "GeneID:120100161"; gbkey "Gene"; gene "LOC120100161"; gene_biotype "snRNA";
NC_051336.1	cmsearch	gene	14828587	14828721	.	-	.	gene_id "LOC120100374"; transcript_id ""; db_xref "GeneID:120100374"; gbkey "Gene"; gene "LOC120100374"; gene_biotype "snoRNA";
NC_051336.1	cmsearch	gene	15067296	15067402	.	+	.	gene_id "LOC120100154"; transcript_id ""; db_xref "GeneID:120100154"; gbkey "Gene"; gene "LOC120100154"; gene_biotype "snRNA";
NC_051336.1	cmsearch	gene	15679169	15679309	.	+	.	gene_id "LOC120100369"; transcript_id ""; db_xref "GeneID:120100369"; gbkey "Gene"; gene "LOC120100369"; gene_biotype "snoRNA";
NC_051336.1	cmsearch	gene	16243528	16243631	.	+	.	gene_id "LOC120100169"; transcript_id ""; db_xref "GeneID:120100169"; gbkey "Gene"; gene "LOC120100169"; gene_biotype "snRNA";
NC_051336.1	cmsearch	gene	17760472	17760578	.	+	.	gene_id "LOC120100129"; transcript_id ""; db_xref "GeneID:120100129"; gbkey "Gene"; gene "LOC120100129"; gene_biotype "snRNA";
NC_051336.1	cmsearch	gene	18328125	18328231	.	-	.	gene_id "LOC120100143"; transcript_id ""; db_xref "GeneID:120100143"; gbkey "Gene"; gene "LOC120100143"; gene_biotype "snRNA";
NC_051336.1	cmsearch	gene	19381437	19381570	.	+	.	gene_id "LOC120100396"; transcript_id ""; db_xref "GeneID:120100396"; gbkey "Gene"; gene "LOC120100396"; gene_biotype "snRNA";
NC_051336.1	cmsearch	gene	21681557	21681630	.	+	.	gene_id "LOC120100344"; transcript_id ""; db_xref "GeneID:120100344"; gbkey "Gene"; gene "LOC120100344"; gene_biotype "snoRNA";
NC_051336.1	cmsearch	gene	21682269	21682343	.	+	.	gene_id "LOC120100476"; transcript_id ""; db_xref "GeneID:120100476"; gbkey "Gene"; gene "LOC120100476"; gene_biotype "snoRNA";
NC_051336.1	cmsearch	gene	21682603	21682729	.	+	.	gene_id "LOC120100393"; transcript_id ""; db_xref "GeneID:120100393"; gbkey "Gene"; gene "LOC120100393"; gene_biotype "snoRNA";
NC_051336.1	cmsearch	gene	23131350	23131456	.	-	.	gene_id "LOC120100131"; transcript_id ""; db_xref "GeneID:120100131"; gbkey "Gene"; gene "LOC120100131"; gene_biotype "snRNA";
NC_051336.1	cmsearch	gene	23400340	23400445	.	-	.	gene_id "LOC120100484"; transcript_id ""; db_xref "GeneID:120100484"; gbkey "Gene"; gene "LOC120100484"; gene_biotype "snoRNA";
NC_051336.1	tRNAscan-SE	gene	24589686	24589766	.	+	.	gene_id "Trnaa-agc_1"; transcript_id ""; db_xref "GeneID:120100499"; gbkey "Gene"; gene "Trnaa-agc"; gene_biotype "tRNA";
NC_051336.1	tRNAscan-SE	gene	25126450	25126530	.	-	.	gene_id "Trnav-cac"; transcript_id ""; db_xref "GeneID:120100527"; gbkey "Gene"; gene "Trnav-cac"; gene_biotype "tRNA";
NC_051336.1	cmsearch	gene	25196793	25196899	.	-	.	gene_id "LOC120100163"; transcript_id ""; db_xref "GeneID:120100163"; gbkey "Gene"; gene "LOC120100163"; gene_biotype "snRNA";
NC_051336.1	tRNAscan-SE	gene	26846413	26846484	.	-	.	gene_id "Trnae-cuc"; transcript_id ""; db_xref "GeneID:108349879"; gbkey "Gene"; gene "Trnae-cuc"; gene_biotype "tRNA";
NC_051336.1	cmsearch	gene	27742296	27742439	.	-	.	gene_id "LOC120100112"; transcript_id ""; db_xref "GeneID:120100112"; gbkey "Gene"; gene "LOC120100112"; gene_biotype "snRNA";
NC_051336.1	cmsearch	gene	29367274	29367411	.	-	.	gene_id "LOC120100379"; transcript_id ""; db_xref "GeneID:120100379"; gbkey "Gene"; gene "LOC120100379"; gene_biotype "snoRNA";
NC_051336.1	cmsearch	gene	33111153	33111279	.	-	.	gene_id "LOC120100435"; transcript_id ""; db_xref "GeneID:120100435"; gbkey "Gene"; gene "LOC120100435"; gene_biotype "snoRNA";
NC_051336.1	cmsearch	gene	33716713	33716842	.	-	.	gene_id "LOC120100362"; transcript_id ""; db_xref "GeneID:120100362"; gbkey "Gene"; gene "LOC120100362"; gene_biotype "snoRNA";
NC_051336.1	tRNAscan-SE	gene	34553714	34553795	.	-	.	gene_id "Trnap-agg"; transcript_id ""; db_xref "GeneID:120100528"; gbkey "Gene"; gene "Trnap-agg"; gene_biotype "tRNA";
NC_051336.1	cmsearch	gene	34804258	34804364	.	+	.	gene_id "LOC120100144"; transcript_id ""; db_xref "GeneID:120100144"; gbkey "Gene"; gene "LOC120100144"; gene_biotype "snRNA";
NC_051336.1	cmsearch	gene	34948162	34948226	.	+	.	gene_id "LOC120100215"; transcript_id ""; db_xref "GeneID:120100215"; gbkey "Gene"; gene "LOC120100215"; gene_biotype "snRNA";
NC_051336.1	cmsearch	gene	40586643	40586804	.	+	.	gene_id "LOC120100178"; transcript_id ""; db_xref "GeneID:120100178"; gbkey "Gene"; gene "LOC120100178"; gene_biotype "snRNA";
NC_051336.1	cmsearch	gene	41296869	41296962	.	-	.	gene_id "LOC120100474"; transcript_id ""; db_xref "GeneID:120100474"; gbkey "Gene"; gene "LOC120100474"; gene_biotype "snoRNA";
NC_051336.1	cmsearch	gene	41822425	41822528	.	+	.	gene_id "LOC120100183"; transcript_id ""; db_xref "GeneID:120100183"; gbkey "Gene"; gene "LOC120100183"; gene_biotype "snRNA";
NC_051336.1	cmsearch	gene	42211968	42212047	.	+	.	gene_id "LOC120100395"; transcript_id ""; db_xref "GeneID:120100395"; gbkey "Gene"; gene "LOC120100395"; gene_biotype "snoRNA";
NC_051336.1	cmsearch	gene	42212190	42212259	.	+	.	gene_id "LOC120100394"; transcript_id ""; db_xref "GeneID:120100394"; gbkey "Gene"; gene "LOC120100394"; gene_biotype "snoRNA";
NC_051336.1	tRNAscan-SE	gene	46728819	46728900	.	+	.	gene_id "Trnap-agg_1"; transcript_id ""; db_xref "GeneID:120100515"; gbkey "Gene"; gene "Trnap-agg"; gene_biotype "tRNA";
NC_051336.1	cmsearch	gene	47045892	47045997	.	-	.	gene_id "LOC120100170"; transcript_id ""; db_xref "GeneID:120100170"; gbkey "Gene"; gene "LOC120100170"; gene_biotype "snRNA";
NC_051336.1	cmsearch	gene	47830540	47830669	.	-	.	gene_id "LOC120100365"; transcript_id ""; db_xref "GeneID:120100365"; gbkey "Gene"; gene "LOC120100365"; gene_biotype "snoRNA";
NC_051336.1	cmsearch	gene	47833835	47833971	.	-	.	gene_id "LOC120100389"; transcript_id ""; db_xref "GeneID:120100389"; gbkey "Gene"; gene "LOC120100389"; gene_biotype "snoRNA";
NC_051336.1	cmsearch	gene	48003206	48003337	.	-	.	gene_id "LOC120100462"; transcript_id ""; db_xref "GeneID:120100462"; gbkey "Gene"; gene "LOC120100462"; gene_biotype "snoRNA";
NC_051336.1	cmsearch	gene	48449638	48449772	.	-	.	gene_id "LOC120100432"; transcript_id ""; db_xref "GeneID:120100432"; gbkey "Gene"; gene "LOC120100432"; gene_biotype "snoRNA";
NC_051336.1	cmsearch	gene	52648274	52648388	.	-	.	gene_id "LOC120093055"; transcript_id ""; db_xref "GeneID:120093055"; gbkey "Gene"; gene "LOC120093055"; gene_biotype "guide_RNA";
NC_051336.1	cmsearch	gene	52991358	52991520	.	-	.	gene_id "LOC120100245"; transcript_id ""; db_xref "GeneID:120100245"; gbkey "Gene"; gene "LOC120100245"; gene_biotype "snRNA";
NC_051336.1	cmsearch	gene	53717955	53718059	.	-	.	gene_id "LOC120100192"; transcript_id ""; db_xref "GeneID:120100192"; gbkey "Gene"; gene "LOC120100192"; gene_biotype "snRNA";
NC_051336.1	cmsearch	gene	53806533	53806636	.	+	.	gene_id "LOC120100207"; transcript_id ""; db_xref "GeneID:120100207"; gbkey "Gene"; gene "LOC120100207"; gene_biotype "snRNA";
NC_051336.1	tRNAscan-SE	gene	55335632	55335712	.	-	.	gene_id "Trnap-agg_2"; transcript_id ""; db_xref "GeneID:120100529"; gbkey "Gene"; gene "Trnap-agg"; gene_biotype "tRNA";
NC_051336.1	cmsearch	gene	57317861	57318000	.	+	.	gene_id "LOC120100349"; transcript_id ""; db_xref "GeneID:120100349"; gbkey "Gene"; gene "LOC120100349"; gene_biotype "snoRNA";
NC_051336.1	tRNAscan-SE	gene	57525087	57525161	.	-	.	gene_id "Trnaa-agc_2"; transcript_id ""; db_xref "GeneID:120100530"; gbkey "Gene"; gene "Trnaa-agc"; gene_biotype "tRNA";
NC_051336.1	cmsearch	gene	57755979	57756085	.	+	.	gene_id "LOC120100130"; transcript_id ""; db_xref "GeneID:120100130"; gbkey "Gene"; gene "LOC120100130"; gene_biotype "snRNA";
NC_051336.1	BestRefSeq	gene	58677015	58677049	.	+	.	gene_id "Mir99b-5p"; transcript_id ""; db_xref "GeneID:100314189"; db_xref "miRBase:MI0000884"; db_xref "RGD:2325431"; description "microRNA 99b"; gbkey "Gene"; gene "Mir99b"; gene_biotype "miRNA"; gene_synonym "rno-mir-99b";
NC_051336.1	BestRefSeq	gene	58677050	58677084	.	+	.	gene_id "Mir99b-3p"; transcript_id ""; db_xref "GeneID:100314189"; db_xref "miRBase:MI0000884"; db_xref "RGD:2325431"; description "microRNA 99b"; gbkey "Gene"; gene "Mir99b"; gene_biotype "miRNA"; gene_synonym "rno-mir-99b";
NC_051336.1	BestRefSeq	gene	58677171	58677229	.	-	.	gene_id "Mir3596c-5p"; transcript_id ""; db_xref "GeneID:100526599"; db_xref "miRBase:MI0015459"; db_xref "RGD:4888580"; description "microRNA 3596c"; gbkey "Gene"; gene "Mir3596c"; gene_biotype "miRNA"; gene_synonym "rno-mir-3596c";
NC_051336.1	BestRefSeq	gene	58677230	58677287	.	-	.	gene_id "Mir3596c-3p"; transcript_id ""; db_xref "GeneID:100526599"; db_xref "miRBase:MI0015459"; db_xref "RGD:4888580"; description "microRNA 3596c"; gbkey "Gene"; gene "Mir3596c"; gene_biotype "miRNA"; gene_synonym "rno-mir-3596c";
NC_051336.1	BestRefSeq	gene	58677180	58677226	.	+	.	gene_id "Mirlet7e-5p"; transcript_id ""; db_xref "GeneID:100313991"; db_xref "miRBase:MI0000832"; db_xref "RGD:2325606"; description "microRNA let-7e"; gbkey "Gene"; gene "Mirlet7e"; gene_biotype "miRNA"; gene_synonym "rno-let-7e";
NC_051336.1	BestRefSeq	gene	58677227	58677272	.	+	.	gene_id "Mirlet7e-3p"; transcript_id ""; db_xref "GeneID:100313991"; db_xref "miRBase:MI0000832"; db_xref "RGD:2325606"; description "microRNA let-7e"; gbkey "Gene"; gene "Mirlet7e"; gene_biotype "miRNA"; gene_synonym "rno-let-7e";
NC_051336.1	BestRefSeq	gene	58677626	58677668	.	+	.	gene_id "Mir125a-5p"; transcript_id ""; db_xref "GeneID:100314236"; db_xref "miRBase:MI0000895"; db_xref "RGD:2325387"; description "microRNA 125a"; gbkey "Gene"; gene "Mir125a"; gene_biotype "miRNA"; gene_synonym "rno-mir-125a";
NC_051336.1	BestRefSeq	gene	58677669	58677710	.	+	.	gene_id "Mir125a-3p"; transcript_id ""; db_xref "GeneID:100314236"; db_xref "miRBase:MI0000895"; db_xref "RGD:2325387"; description "microRNA 125a"; gbkey "Gene"; gene "Mir125a"; gene_biotype "miRNA"; gene_synonym "rno-mir-125a";
NC_051336.1	cmsearch	gene	58745086	58745192	.	-	.	gene_id "LOC120100140"; transcript_id ""; db_xref "GeneID:120100140"; gbkey "Gene"; gene "LOC120100140"; gene_biotype "snRNA";
NC_051336.1	tRNAscan-SE	gene	61266447	61266519	.	-	.	gene_id "Trnar-ccu"; transcript_id ""; db_xref "GeneID:108349880"; gbkey "Gene"; gene "Trnar-ccu"; gene_biotype "tRNA";
NC_051336.1	cmsearch	gene	62285501	62285607	.	-	.	gene_id "LOC120100136"; transcript_id ""; db_xref "GeneID:120100136"; gbkey "Gene"; gene "LOC120100136"; gene_biotype "snRNA";
NC_051336.1	cmsearch	gene	62384520	62384626	.	-	.	gene_id "LOC120100159"; transcript_id ""; db_xref "GeneID:120100159"; gbkey "Gene"; gene "LOC120100159"; gene_biotype "snRNA";
NC_051336.1	BestRefSeq	gene	65561065	65561118	.	-	.	gene_id "Mir3572-5p"; transcript_id ""; db_xref "GeneID:100526587"; db_xref "miRBase:MI0015442"; db_xref "RGD:4888589"; description "microRNA 3572"; gbkey "Gene"; gene "Mir3572"; gene_biotype "miRNA"; gene_synonym "rno-mir-3572";
NC_051336.1	BestRefSeq	gene	65561119	65561172	.	-	.	gene_id "Mir3572-3p"; transcript_id ""; db_xref "GeneID:100526587"; db_xref "miRBase:MI0015442"; db_xref "RGD:4888589"; description "microRNA 3572"; gbkey "Gene"; gene "Mir3572"; gene_biotype "miRNA"; gene_synonym "rno-mir-3572";
NC_051336.1	BestRefSeq	gene	65755777	65755822	.	-	.	gene_id "Mir935-5p"; transcript_id ""; db_xref "GeneID:100314272"; db_xref "miRBase:MI0012607"; db_xref "RGD:2314890"; description "microRNA 935"; gbkey "Gene"; gene "Mir935"; gene_biotype "miRNA"; gene_synonym "rno-mir-935";
NC_051336.1	BestRefSeq	gene	65755823	65755867	.	-	.	gene_id "Mir935-3p"; transcript_id ""; db_xref "GeneID:100314272"; db_xref "miRBase:MI0012607"; db_xref "RGD:2314890"; description "microRNA 935"; gbkey "Gene"; gene "Mir935"; gene_biotype "miRNA"; gene_synonym "rno-mir-935";
NC_051336.1	BestRefSeq	gene	65962566	65962606	.	-	.	gene_id "Mir295-1-5p"; transcript_id ""; db_xref "GeneID:100314273"; db_xref "miRBase:MI0012611"; db_xref "RGD:4108499"; description "microRNA 295-1"; gbkey "Gene"; gene "Mir295-1"; gene_biotype "miRNA"; gene_synonym "Mir295"; gene_synonym "rno-mir-295"; gene_synonym "rno-mir-295-1";
NC_051336.1	BestRefSeq	gene	65962607	65962646	.	-	.	gene_id "Mir295-1-3p"; transcript_id ""; db_xref "GeneID:100314273"; db_xref "miRBase:MI0012611"; db_xref "RGD:4108499"; description "microRNA 295-1"; gbkey "Gene"; gene "Mir295-1"; gene_biotype "miRNA"; gene_synonym "Mir295"; gene_synonym "rno-mir-295"; gene_synonym "rno-mir-295-1";
NC_051336.1	BestRefSeq	gene	65962689	65962724	.	-	.	gene_id "Mir294-5p"; transcript_id ""; db_xref "GeneID:100314137"; db_xref "miRBase:MI0012610"; db_xref "RGD:2325474"; description "microRNA 294"; gbkey "Gene"; gene "Mir294"; gene_biotype "miRNA"; gene_synonym "rno-mir-294";
NC_051336.1	BestRefSeq	gene	65962725	65962759	.	-	.	gene_id "Mir294-3p"; transcript_id ""; db_xref "GeneID:100314137"; db_xref "miRBase:MI0012610"; db_xref "RGD:2325474"; description "microRNA 294"; gbkey "Gene"; gene "Mir294"; gene_biotype "miRNA"; gene_synonym "rno-mir-294";
NC_051336.1	BestRefSeq	gene	65963050	65963085	.	-	.	gene_id "Mir293-5p"; transcript_id ""; db_xref "GeneID:100314136"; db_xref "miRBase:MI0012609"; db_xref "RGD:2325475"; description "microRNA 293"; gbkey "Gene"; gene "Mir293"; gene_biotype "miRNA"; gene_synonym "rno-mir-293";
NC_051336.1	BestRefSeq	gene	65963086	65963121	.	-	.	gene_id "Mir293-3p"; transcript_id ""; db_xref "GeneID:100314136"; db_xref "miRBase:MI0012609"; db_xref "RGD:2325475"; description "microRNA 293"; gbkey "Gene"; gene "Mir293"; gene_biotype "miRNA"; gene_synonym "rno-mir-293";
NC_051336.1	BestRefSeq	gene	65963774	65963827	.	-	.	gene_id "Mir291b-5p"; transcript_id ""; db_xref "GeneID:100526632"; db_xref "miRBase:MI0015417"; db_xref "RGD:4888545"; description "microRNA 291b"; gbkey "Gene"; gene "Mir291b"; gene_biotype "miRNA"; gene_synonym "rno-mir-291b";
NC_051336.1	BestRefSeq	gene	65963828	65963881	.	-	.	gene_id "Mir291b-3p"; transcript_id ""; db_xref "GeneID:100526632"; db_xref "miRBase:MI0015417"; db_xref "RGD:4888545"; description "microRNA 291b"; gbkey "Gene"; gene "Mir291b"; gene_biotype "miRNA"; gene_synonym "rno-mir-291b";
NC_051336.1	BestRefSeq	gene	65964062	65964102	.	-	.	gene_id "Mir292-5p"; transcript_id ""; db_xref "GeneID:100314062"; db_xref "miRBase:MI0000966"; db_xref "RGD:2325541"; description "microRNA 292"; gbkey "Gene"; gene "Mir292"; gene_biotype "miRNA"; gene_synonym "rno-mir-292";
NC_051336.1	BestRefSeq	gene	65964103	65964143	.	-	.	gene_id "Mir292-3p"; transcript_id ""; db_xref "GeneID:100314062"; db_xref "miRBase:MI0000966"; db_xref "RGD:2325541"; description "microRNA 292"; gbkey "Gene"; gene "Mir292"; gene_biotype "miRNA"; gene_synonym "rno-mir-292";
NC_051336.1	BestRefSeq	gene	65964350	65964390	.	-	.	gene_id "Mir291a-5p"; transcript_id ""; db_xref "GeneID:100314061"; db_xref "miRBase:MI0000965"; db_xref "RGD:2325542"; description "microRNA 291a"; gbkey "Gene"; gene "Mir291a"; gene_biotype "miRNA"; gene_synonym "rno-mir-291a";
NC_051336.1	BestRefSeq	gene	65964391	65964431	.	-	.	gene_id "Mir291a-3p"; transcript_id ""; db_xref "GeneID:100314061"; db_xref "miRBase:MI0000965"; db_xref "RGD:2325542"; description "microRNA 291a"; gbkey "Gene"; gene "Mir291a"; gene_biotype "miRNA"; gene_synonym "rno-mir-291a";
NC_051336.1	BestRefSeq	gene	65964648	65964688	.	-	.	gene_id "Mir290-5p"; transcript_id ""; db_xref "GeneID:100314249"; db_xref "miRBase:MI0000964"; db_xref "RGD:2325374"; description "microRNA 290"; gbkey "Gene"; gene "Mir290"; gene_biotype "miRNA"; gene_synonym "rno-mir-290";
NC_051336.1	BestRefSeq	gene	65964689	65964728	.	-	.	gene_id "Mir290-3p"; transcript_id ""; db_xref "GeneID:100314249"; db_xref "miRBase:MI0000964"; db_xref "RGD:2325374"; description "microRNA 290"; gbkey "Gene"; gene "Mir290"; gene_biotype "miRNA"; gene_synonym "rno-mir-290";
NC_051336.1	BestRefSeq	gene	67023989	67024053	.	-	.	gene_id "Mir3099-5p"; transcript_id ""; db_xref "GeneID:102466621"; db_xref "miRBase:MI0021833"; db_xref "RGD:7489040"; description "microRNA 3099"; gbkey "Gene"; gene "Mir3099"; gene_biotype "miRNA"; gene_synonym "rno-mir-3099";
NC_051336.1	BestRefSeq	gene	67024054	67024117	.	-	.	gene_id "Mir3099-3p"; transcript_id ""; db_xref "GeneID:102466621"; db_xref "miRBase:MI0021833"; db_xref "RGD:7489040"; description "microRNA 3099"; gbkey "Gene"; gene "Mir3099"; gene_biotype "miRNA"; gene_synonym "rno-mir-3099";
NC_051336.1	cmsearch	gene	67055882	67056015	.	-	.	gene_id "LOC120100463"; transcript_id ""; db_xref "GeneID:120100463"; gbkey "Gene"; gene "LOC120100463"; gene_biotype "snoRNA";
NC_051336.1	cmsearch	gene	68791097	68791203	.	+	.	gene_id "LOC120100122"; transcript_id ""; db_xref "GeneID:120100122"; gbkey "Gene"; gene "LOC120100122"; gene_biotype "snRNA";
NC_051336.1	cmsearch	gene	70089066	70089236	.	-	.	gene_id "LOC120100223"; transcript_id ""; db_xref "GeneID:120100223"; gbkey "Gene"; gene "LOC120100223"; gene_biotype "snRNA";
NC_051336.1	tRNAscan-SE	gene	71450508	71450588	.	-	.	gene_id "Trnap-agg_3"; transcript_id ""; db_xref "GeneID:120100531"; gbkey "Gene"; gene "Trnap-agg"; gene_biotype "tRNA";
NC_051336.1	BestRefSeq	gene	73279966	73280006	.	+	.	gene_id "Mir295-2-5p"; transcript_id ""; db_xref "GeneID:100498801"; db_xref "miRBase:MI0015968"; db_xref "RGD:4108497"; description "microRNA 295-2"; gbkey "Gene"; gene "Mir295-2"; gene_biotype "miRNA"; gene_synonym "rno-mir-295-2";
NC_051336.1	BestRefSeq	gene	73280007	73280046	.	+	.	gene_id "Mir295-2-3p"; transcript_id ""; db_xref "GeneID:100498801"; db_xref "miRBase:MI0015968"; db_xref "RGD:4108497"; description "microRNA 295-2"; gbkey "Gene"; gene "Mir295-2"; gene_biotype "miRNA"; gene_synonym "rno-mir-295-2";
NC_051336.1	tRNAscan-SE	gene	75324274	75324346	.	+	.	gene_id "Trnag-acc"; transcript_id ""; db_xref "GeneID:120100520"; gbkey "Gene"; gene "Trnag-acc"; gene_biotype "tRNA";
NC_051336.1	cmsearch	gene	75328566	75328672	.	+	.	gene_id "LOC120100123"; transcript_id ""; db_xref "GeneID:120100123"; gbkey "Gene"; gene "LOC120100123"; gene_biotype "snRNA";
NC_051336.1	tRNAscan-SE	gene	75934153	75934225	.	+	.	gene_id "Trnag-acc_1"; transcript_id ""; db_xref "GeneID:120100525"; gbkey "Gene"; gene "Trnag-acc"; gene_biotype "tRNA";
NC_051336.1	cmsearch	gene	75938436	75938542	.	+	.	gene_id "LOC120100121"; transcript_id ""; db_xref "GeneID:120100121"; gbkey "Gene"; gene "LOC120100121"; gene_biotype "snRNA";
NC_051336.1	cmsearch	gene	76629998	76630106	.	-	.	gene_id "LOC120100469"; transcript_id ""; db_xref "GeneID:120100469"; gbkey "Gene"; gene "LOC120100469"; gene_biotype "snoRNA";
NC_051336.1	tRNAscan-SE	gene	77517778	77517852	.	+	.	gene_id "Trnap-cgg"; transcript_id ""; db_xref "GeneID:120100534"; gbkey "Gene"; gene "Trnap-cgg"; gene_biotype "tRNA";
NC_051336.1	tRNAscan-SE	gene	78704345	78704425	.	-	.	gene_id "Trnag-acc_2"; transcript_id ""; db_xref "GeneID:120100532"; gbkey "Gene"; gene "Trnag-acc"; gene_biotype "tRNA";
NC_051336.1	BestRefSeq	gene	78833178	78833226	.	+	.	gene_id "Mir330-5p"; transcript_id ""; db_xref "GeneID:100313974"; db_xref "miRBase:MI0000606"; db_xref "RGD:2325620"; description "microRNA 330"; gbkey "Gene"; gene "Mir330"; gene_biotype "miRNA"; gene_synonym "rno-mir-330";
NC_051336.1	BestRefSeq	gene	78833227	78833274	.	+	.	gene_id "Mir330-3p"; transcript_id ""; db_xref "GeneID:100313974"; db_xref "miRBase:MI0000606"; db_xref "RGD:2325620"; description "microRNA 330"; gbkey "Gene"; gene "Mir330"; gene_biotype "miRNA"; gene_synonym "rno-mir-330";
NC_051336.1	tRNAscan-SE	gene	78952601	78952687	.	+	.	gene_id "Trnastop-uca"; transcript_id ""; db_xref "GeneID:120100503"; gbkey "Gene"; gene "Trnastop-uca"; gene_biotype "tRNA";
NC_051336.1	BestRefSeq	gene	79038454	79038500	.	+	.	gene_id "Mir343-5p"; transcript_id ""; db_xref "GeneID:100314183"; db_xref "miRBase:MI0000628"; db_xref "RGD:2317875"; description "microRNA 343"; gbkey "Gene"; gene "Mir343"; gene_biotype "miRNA"; gene_synonym "rno-mir-343";
NC_051336.1	BestRefSeq	gene	79038501	79038546	.	+	.	gene_id "Mir343-3p"; transcript_id ""; db_xref "GeneID:100314183"; db_xref "miRBase:MI0000628"; db_xref "RGD:2317875"; description "microRNA 343"; gbkey "Gene"; gene "Mir343"; gene_biotype "miRNA"; gene_synonym "rno-mir-343";
NC_051336.1	tRNAscan-SE	gene	80014745	80014819	.	+	.	gene_id "Trnaa-agc_3"; transcript_id ""; db_xref "GeneID:120100508"; gbkey "Gene"; gene "Trnaa-agc"; gene_biotype "tRNA";
NC_051336.1	cmsearch	gene	80803319	80803425	.	+	.	gene_id "LOC120100137"; transcript_id ""; db_xref "GeneID:120100137"; gbkey "Gene"; gene "LOC120100137"; gene_biotype "snRNA";
NC_051336.1	cmsearch	gene	83012643	83012749	.	-	.	gene_id "LOC120100153"; transcript_id ""; db_xref "GeneID:120100153"; gbkey "Gene"; gene "LOC120100153"; gene_biotype "snRNA";
NC_051336.1	tRNAscan-SE	gene	83048428	83048502	.	-	.	gene_id "Trnas-aga"; transcript_id ""; db_xref "GeneID:120100533"; gbkey "Gene"; gene "Trnas-aga"; gene_biotype "tRNA";
NC_051336.1	cmsearch	gene	83316621	83316684	.	+	.	gene_id "LOC120100218"; transcript_id ""; db_xref "GeneID:120100218"; gbkey "Gene"; gene "LOC120100218"; gene_biotype "snRNA";
NC_051336.1	cmsearch	gene	83643919	83644044	.	+	.	gene_id "LOC120100461"; transcript_id ""; db_xref "GeneID:120100461"; gbkey "Gene"; gene "LOC120100461"; gene_biotype "snoRNA";
NC_051336.1	tRNAscan-SE	gene	83665464	83665557	.	+	.	gene_id "Trnai-uau"; transcript_id ""; db_xref "GeneID:108349881"; gbkey "Gene"; gene "Trnai-uau"; gene_biotype "tRNA";
NC_051336.1	cmsearch	gene	85323022	85323143	.	-	.	gene_id "LOC120100358"; transcript_id ""; db_xref "GeneID:120100358"; gbkey "Gene"; gene "LOC120100358"; gene_biotype "snoRNA";
NC_051336.1	cmsearch	gene	85468325	85468431	.	-	.	gene_id "LOC120100141"; transcript_id ""; db_xref "GeneID:120100141"; gbkey "Gene"; gene "LOC120100141"; gene_biotype "snRNA";
NC_051336.1	BestRefSeq	gene	85841616	85841653	.	+	.	gene_id "Mir3569-5p"; transcript_id ""; db_xref "GeneID:100526585"; db_xref "miRBase:MI0015437"; db_xref "RGD:4888591"; description "microRNA 3569"; gbkey "Gene"; gene "Mir3569"; gene_biotype "miRNA"; gene_synonym "rno-mir-3569";
NC_051336.1	BestRefSeq	gene	85841654	85841691	.	+	.	gene_id "Mir3569-3p"; transcript_id ""; db_xref "GeneID:100526585"; db_xref "miRBase:MI0015437"; db_xref "RGD:4888591"; description "microRNA 3569"; gbkey "Gene"; gene "Mir3569"; gene_biotype "miRNA"; gene_synonym "rno-mir-3569";
NC_051336.1	cmsearch	gene	86758702	86758828	.	-	.	gene_id "LOC120100477"; transcript_id ""; db_xref "GeneID:120100477"; gbkey "Gene"; gene "LOC120100477"; gene_biotype "snoRNA";
NC_051336.1	tRNAscan-SE	gene	87028479	87028559	.	+	.	gene_id "Trnas-aga_1"; transcript_id ""; db_xref "GeneID:120100509"; gbkey "Gene"; gene "Trnas-aga"; gene_biotype "tRNA";
NC_051336.1	cmsearch	gene	87574260	87574391	.	-	.	gene_id "LOC120100411"; transcript_id ""; db_xref "GeneID:120100411"; gbkey "Gene"; gene "LOC120100411"; gene_biotype "snoRNA";
NC_051336.1	tRNAscan-SE	gene	87883024	87883097	.	-	.	gene_id "Trnat-agu"; transcript_id ""; db_xref "GeneID:108349882"; gbkey "Gene"; gene "Trnat-agu"; gene_biotype "tRNA";
NC_051336.1	cmsearch	gene	90511321	90511424	.	-	.	gene_id "LOC120100175"; transcript_id ""; db_xref "GeneID:120100175"; gbkey "Gene"; gene "LOC120100175"; gene_biotype "snRNA";
NC_051336.1	cmsearch	gene	90861537	90861598	.	-	.	gene_id "LOC120100209"; transcript_id ""; db_xref "GeneID:120100209"; gbkey "Gene"; gene "LOC120100209"; gene_biotype "snRNA";
NC_051336.1	cmsearch	gene	90890442	90890548	.	-	.	gene_id "LOC120100132"; transcript_id ""; db_xref "GeneID:120100132"; gbkey "Gene"; gene "LOC120100132"; gene_biotype "snRNA";
NC_051336.1	cmsearch	gene	91061461	91061567	.	+	.	gene_id "LOC120100155"; transcript_id ""; db_xref "GeneID:120100155"; gbkey "Gene"; gene "LOC120100155"; gene_biotype "snRNA";
NC_051336.1	cmsearch	gene	91197476	91197582	.	-	.	gene_id "LOC120100157"; transcript_id ""; db_xref "GeneID:120100157"; gbkey "Gene"; gene "LOC120100157"; gene_biotype "snRNA";
NC_051336.1	tRNAscan-SE	gene	92471621	92471695	.	+	.	gene_id "Trnap-cgg_1"; transcript_id ""; db_xref "GeneID:120100510"; gbkey "Gene"; gene "Trnap-cgg"; gene_biotype "tRNA";
NC_051336.1	cmsearch	gene	93594415	93594521	.	+	.	gene_id "LOC120100171"; transcript_id ""; db_xref "GeneID:120100171"; gbkey "Gene"; gene "LOC120100171"; gene_biotype "snRNA";
NC_051336.1	cmsearch	gene	94732155	94732245	.	+	.	gene_id "LOC120100472"; transcript_id ""; db_xref "GeneID:120100472"; gbkey "Gene"; gene "LOC120100472"; gene_biotype "snoRNA";
NC_051336.1	cmsearch	gene	94734299	94734388	.	+	.	gene_id "LOC120100470"; transcript_id ""; db_xref "GeneID:120100470"; gbkey "Gene"; gene "LOC120100470"; gene_biotype "snoRNA";
NC_051336.1	cmsearch	gene	94734604	94734693	.	+	.	gene_id "LOC120100471"; transcript_id ""; db_xref "GeneID:120100471"; gbkey "Gene"; gene "LOC120100471"; gene_biotype "snoRNA";
NC_051336.1	cmsearch	gene	94734937	94735027	.	+	.	gene_id "LOC120100473"; transcript_id ""; db_xref "GeneID:120100473"; gbkey "Gene"; gene "LOC120100473"; gene_biotype "snoRNA";
NC_051336.1	tRNAscan-SE	gene	94972298	94972372	.	-	.	gene_id "Trnaa-agc_4"; transcript_id ""; db_xref "GeneID:120100535"; gbkey "Gene"; gene "Trnaa-agc"; gene_biotype "tRNA";
NC_051336.1	tRNAscan-SE	gene	95415890	95415964	.	+	.	gene_id "Trnap-agg_4"; transcript_id ""; db_xref "GeneID:120100511"; gbkey "Gene"; gene "Trnap-agg"; gene_biotype "tRNA";
NC_051336.1	BestRefSeq	gene	95605024	95605066	.	+	.	gene_id "Mir150-5p"; transcript_id ""; db_xref "GeneID:100314158"; db_xref "miRBase:MI0000920"; db_xref "RGD:2325455"; description "microRNA 150"; gbkey "Gene"; gene "Mir150"; gene_biotype "miRNA"; gene_synonym "rno-mir-150";
NC_051336.1	BestRefSeq	gene	95605067	95605108	.	+	.	gene_id "Mir150-3p"; transcript_id ""; db_xref "GeneID:100314158"; db_xref "miRBase:MI0000920"; db_xref "RGD:2325455"; description "microRNA 150"; gbkey "Gene"; gene "Mir150"; gene_biotype "miRNA"; gene_synonym "rno-mir-150";
NC_051336.1	cmsearch	gene	95606510	95606596	.	-	.	gene_id "LOC120100347"; transcript_id ""; db_xref "GeneID:120100347"; gbkey "Gene"; gene "LOC120100347"; gene_biotype "snoRNA";
NC_051336.1	cmsearch	gene	95610185	95610264	.	-	.	gene_id "LOC120100348"; transcript_id ""; db_xref "GeneID:120100348"; gbkey "Gene"; gene "LOC120100348"; gene_biotype "snoRNA";
NC_051336.1	cmsearch	gene	95610432	95610498	.	-	.	gene_id "LOC120100340"; transcript_id ""; db_xref "GeneID:120100340"; gbkey "Gene"; gene "LOC120100340"; gene_biotype "snoRNA";
NC_051336.1	cmsearch	gene	95610699	95610783	.	-	.	gene_id "LOC120100338"; transcript_id ""; db_xref "GeneID:120100338"; gbkey "Gene"; gene "LOC120100338"; gene_biotype "snoRNA";
NC_051336.1	cmsearch	gene	95611222	95611304	.	-	.	gene_id "LOC120100339"; transcript_id ""; db_xref "GeneID:120100339"; gbkey "Gene"; gene "LOC120100339"; gene_biotype "snoRNA";
NC_051336.1	tRNAscan-SE	gene	96011790	96011864	.	-	.	gene_id "Trnas-aga_2"; transcript_id ""; db_xref "GeneID:120100536"; gbkey "Gene"; gene "Trnas-aga"; gene_biotype "tRNA";
NC_051336.1	tRNAscan-SE	gene	96067639	96067719	.	+	.	gene_id "Trnap-ggg"; transcript_id ""; db_xref "GeneID:120100512"; gbkey "Gene"; gene "Trnap-ggg"; gene_biotype "tRNA";
NC_051336.1	tRNAscan-SE	gene	100836137	100836210	.	+	.	gene_id "Trnaa-agc_5"; transcript_id ""; db_xref "GeneID:120100513"; gbkey "Gene"; gene "Trnaa-agc"; gene_biotype "tRNA";
NC_051336.1	cmsearch	gene	103004250	103004356	.	-	.	gene_id "LOC120100151"; transcript_id ""; db_xref "GeneID:120100151"; gbkey "Gene"; gene "LOC120100151"; gene_biotype "snRNA";
NC_051336.1	cmsearch	gene	104515030	104515165	.	+	.	gene_id "LOC120100376"; transcript_id ""; db_xref "GeneID:120100376"; gbkey "Gene"; gene "LOC120100376"; gene_biotype "snoRNA";
NC_051336.1	cmsearch	gene	105964547	105964651	.	-	.	gene_id "LOC120100164"; transcript_id ""; db_xref "GeneID:120100164"; gbkey "Gene"; gene "LOC120100164"; gene_biotype "snRNA";
NC_051336.1	cmsearch	gene	106391996	106392102	.	+	.	gene_id "LOC120100147"; transcript_id ""; db_xref "GeneID:120100147"; gbkey "Gene"; gene "LOC120100147"; gene_biotype "snRNA";
NC_051336.1	cmsearch	gene	106488765	106488826	.	+	.	gene_id "LOC120100213"; transcript_id ""; db_xref "GeneID:120100213"; gbkey "Gene"; gene "LOC120100213"; gene_biotype "snRNA";
NC_051336.1	cmsearch	gene	106488917	106488976	.	+	.	gene_id "LOC120100210"; transcript_id ""; db_xref "GeneID:120100210"; gbkey "Gene"; gene "LOC120100210"; gene_biotype "snRNA";
NC_051336.1	cmsearch	gene	106789754	106789860	.	-	.	gene_id "LOC120100150"; transcript_id ""; db_xref "GeneID:120100150"; gbkey "Gene"; gene "LOC120100150"; gene_biotype "snRNA";
NC_051336.1	cmsearch	gene	108932965	108933098	.	+	.	gene_id "LOC120100444"; transcript_id ""; db_xref "GeneID:120100444"; gbkey "Gene"; gene "LOC120100444"; gene_biotype "snoRNA";
NC_051336.1	cmsearch	gene	109086517	109086648	.	-	.	gene_id "LOC120100421"; transcript_id ""; db_xref "GeneID:120100421"; gbkey "Gene"; gene "LOC120100421"; gene_biotype "snoRNA";
NC_051336.1	tRNAscan-SE	gene	109313144	109313215	.	+	.	gene_id "Trnae-uuc"; transcript_id ""; db_xref "GeneID:108349867"; gbkey "Gene"; gene "Trnae-uuc"; gene_biotype "tRNA";
NC_051336.1	cmsearch	gene	110178175	110178252	.	-	.	gene_id "LOC120100276"; transcript_id ""; db_xref "GeneID:120100276"; gbkey "Gene"; gene "LOC120100276"; gene_biotype "snoRNA";
NC_051336.1	cmsearch	gene	110180033	110180111	.	-	.	gene_id "LOC120100264"; transcript_id ""; db_xref "GeneID:120100264"; gbkey "Gene"; gene "LOC120100264"; gene_biotype "snoRNA";
NC_051336.1	cmsearch	gene	110182787	110182865	.	-	.	gene_id "LOC120100283"; transcript_id ""; db_xref "GeneID:120100283"; gbkey "Gene"; gene "LOC120100283"; gene_biotype "snoRNA";
NC_051336.1	cmsearch	gene	110184594	110184670	.	-	.	gene_id "LOC120100290"; transcript_id ""; db_xref "GeneID:120100290"; gbkey "Gene"; gene "LOC120100290"; gene_biotype "snoRNA";
NC_051336.1	cmsearch	gene	110186394	110186471	.	-	.	gene_id "LOC120100284"; transcript_id ""; db_xref "GeneID:120100284"; gbkey "Gene"; gene "LOC120100284"; gene_biotype "snoRNA";
NC_051336.1	cmsearch	gene	110189568	110189645	.	-	.	gene_id "LOC120100288"; transcript_id ""; db_xref "GeneID:120100288"; gbkey "Gene"; gene "LOC120100288"; gene_biotype "snoRNA";
NC_051336.1	cmsearch	gene	110190139	110190216	.	-	.	gene_id "LOC120100262"; transcript_id ""; db_xref "GeneID:120100262"; gbkey "Gene"; gene "LOC120100262"; gene_biotype "snoRNA";
NC_051336.1	cmsearch	gene	110193908	110193985	.	-	.	gene_id "LOC120100275"; transcript_id ""; db_xref "GeneID:120100275"; gbkey "Gene"; gene "LOC120100275"; gene_biotype "snoRNA";
NC_051336.1	cmsearch	gene	110197442	110197520	.	-	.	gene_id "LOC120100292"; transcript_id ""; db_xref "GeneID:120100292"; gbkey "Gene"; gene "LOC120100292"; gene_biotype "snoRNA";
NC_051336.1	cmsearch	gene	110208959	110209036	.	-	.	gene_id "LOC120100240"; transcript_id ""; db_xref "GeneID:120100240"; gbkey "Gene"; gene "LOC120100240"; gene_biotype "snoRNA";
NC_051336.1	cmsearch	gene	110210797	110210874	.	-	.	gene_id "LOC120100270"; transcript_id ""; db_xref "GeneID:120100270"; gbkey "Gene"; gene "LOC120100270"; gene_biotype "snoRNA";
NC_051336.1	cmsearch	gene	110212636	110212713	.	-	.	gene_id "LOC120100268"; transcript_id ""; db_xref "GeneID:120100268"; gbkey "Gene"; gene "LOC120100268"; gene_biotype "snoRNA";
NC_051336.1	cmsearch	gene	110214472	110214549	.	-	.	gene_id "LOC120100269"; transcript_id ""; db_xref "GeneID:120100269"; gbkey "Gene"; gene "LOC120100269"; gene_biotype "snoRNA";
NC_051336.1	cmsearch	gene	110223936	110224013	.	-	.	gene_id "LOC120100266"; transcript_id ""; db_xref "GeneID:120100266"; gbkey "Gene"; gene "LOC120100266"; gene_biotype "snoRNA";
NC_051336.1	cmsearch	gene	110225775	110225852	.	-	.	gene_id "LOC120100259"; transcript_id ""; db_xref "GeneID:120100259"; gbkey "Gene"; gene "LOC120100259"; gene_biotype "snoRNA";
NC_051336.1	cmsearch	gene	110227613	110227690	.	-	.	gene_id "LOC120100260"; transcript_id ""; db_xref "GeneID:120100260"; gbkey "Gene"; gene "LOC120100260"; gene_biotype "snoRNA";
NC_051336.1	cmsearch	gene	110236867	110236944	.	-	.	gene_id "LOC120100263"; transcript_id ""; db_xref "GeneID:120100263"; gbkey "Gene"; gene "LOC120100263"; gene_biotype "snoRNA";
NC_051336.1	cmsearch	gene	110238704	110238780	.	-	.	gene_id "LOC120100285"; transcript_id ""; db_xref "GeneID:120100285"; gbkey "Gene"; gene "LOC120100285"; gene_biotype "snoRNA";
NC_051336.1	cmsearch	gene	110240543	110240620	.	-	.	gene_id "LOC120100241"; transcript_id ""; db_xref "GeneID:120100241"; gbkey "Gene"; gene "LOC120100241"; gene_biotype "snoRNA";
NC_051336.1	cmsearch	gene	110242382	110242458	.	-	.	gene_id "LOC120100274"; transcript_id ""; db_xref "GeneID:120100274"; gbkey "Gene"; gene "LOC120100274"; gene_biotype "snoRNA";
NC_051336.1	cmsearch	gene	110244217	110244294	.	-	.	gene_id "LOC120100242"; transcript_id ""; db_xref "GeneID:120100242"; gbkey "Gene"; gene "LOC120100242"; gene_biotype "snoRNA";
NC_051336.1	cmsearch	gene	110246052	110246129	.	-	.	gene_id "LOC120100243"; transcript_id ""; db_xref "GeneID:120100243"; gbkey "Gene"; gene "LOC120100243"; gene_biotype "snoRNA";
NC_051336.1	cmsearch	gene	110247891	110247968	.	-	.	gene_id "LOC120100244"; transcript_id ""; db_xref "GeneID:120100244"; gbkey "Gene"; gene "LOC120100244"; gene_biotype "snoRNA";
NC_051336.1	cmsearch	gene	110249730	110249807	.	-	.	gene_id "LOC120100246"; transcript_id ""; db_xref "GeneID:120100246"; gbkey "Gene"; gene "LOC120100246"; gene_biotype "snoRNA";
NC_051336.1	cmsearch	gene	110251568	110251645	.	-	.	gene_id "LOC120100247"; transcript_id ""; db_xref "GeneID:120100247"; gbkey "Gene"; gene "LOC120100247"; gene_biotype "snoRNA";
NC_051336.1	cmsearch	gene	110253404	110253481	.	-	.	gene_id "LOC120100248"; transcript_id ""; db_xref "GeneID:120100248"; gbkey "Gene"; gene "LOC120100248"; gene_biotype "snoRNA";
NC_051336.1	cmsearch	gene	110255243	110255320	.	-	.	gene_id "LOC120100249"; transcript_id ""; db_xref "GeneID:120100249"; gbkey "Gene"; gene "LOC120100249"; gene_biotype "snoRNA";
NC_051336.1	cmsearch	gene	110257081	110257158	.	-	.	gene_id "LOC120100250"; transcript_id ""; db_xref "GeneID:120100250"; gbkey "Gene"; gene "LOC120100250"; gene_biotype "snoRNA";
NC_051336.1	cmsearch	gene	110258920	110258997	.	-	.	gene_id "LOC120100251"; transcript_id ""; db_xref "GeneID:120100251"; gbkey "Gene"; gene "LOC120100251"; gene_biotype "snoRNA";
NC_051336.1	cmsearch	gene	110260759	110260836	.	-	.	gene_id "LOC120100252"; transcript_id ""; db_xref "GeneID:120100252"; gbkey "Gene"; gene "LOC120100252"; gene_biotype "snoRNA";
NC_051336.1	cmsearch	gene	110267359	110267436	.	-	.	gene_id "LOC120100253"; transcript_id ""; db_xref "GeneID:120100253"; gbkey "Gene"; gene "LOC120100253"; gene_biotype "snoRNA";
NC_051336.1	cmsearch	gene	110269195	110269271	.	-	.	gene_id "LOC120100254"; transcript_id ""; db_xref "GeneID:120100254"; gbkey "Gene"; gene "LOC120100254"; gene_biotype "snoRNA";
NC_051336.1	cmsearch	gene	110271033	110271110	.	-	.	gene_id "LOC120100261"; transcript_id ""; db_xref "GeneID:120100261"; gbkey "Gene"; gene "LOC120100261"; gene_biotype "snoRNA";
NC_051336.1	cmsearch	gene	110272865	110272942	.	-	.	gene_id "LOC120100239"; transcript_id ""; db_xref "GeneID:120100239"; gbkey "Gene"; gene "LOC120100239"; gene_biotype "snoRNA";
NC_051336.1	cmsearch	gene	110274700	110274777	.	-	.	gene_id "LOC120100235"; transcript_id ""; db_xref "GeneID:120100235"; gbkey "Gene"; gene "LOC120100235"; gene_biotype "snoRNA";
NC_051336.1	cmsearch	gene	110283559	110283636	.	-	.	gene_id "LOC120100236"; transcript_id ""; db_xref "GeneID:120100236"; gbkey "Gene"; gene "LOC120100236"; gene_biotype "snoRNA";
NC_051336.1	cmsearch	gene	110285396	110285473	.	-	.	gene_id "LOC120100258"; transcript_id ""; db_xref "GeneID:120100258"; gbkey "Gene"; gene "LOC120100258"; gene_biotype "snoRNA";
NC_051336.1	cmsearch	gene	110287232	110287309	.	-	.	gene_id "LOC120100257"; transcript_id ""; db_xref "GeneID:120100257"; gbkey "Gene"; gene "LOC120100257"; gene_biotype "snoRNA";
NC_051336.1	cmsearch	gene	110289065	110289142	.	-	.	gene_id "LOC120100237"; transcript_id ""; db_xref "GeneID:120100237"; gbkey "Gene"; gene "LOC120100237"; gene_biotype "snoRNA";
NC_051336.1	cmsearch	gene	110290902	110290979	.	-	.	gene_id "LOC120100277"; transcript_id ""; db_xref "GeneID:120100277"; gbkey "Gene"; gene "LOC120100277"; gene_biotype "snoRNA";
NC_051336.1	cmsearch	gene	110292739	110292816	.	-	.	gene_id "LOC120100238"; transcript_id ""; db_xref "GeneID:120100238"; gbkey "Gene"; gene "LOC120100238"; gene_biotype "snoRNA";
NC_051336.1	cmsearch	gene	110294577	110294654	.	-	.	gene_id "LOC120100255"; transcript_id ""; db_xref "GeneID:120100255"; gbkey "Gene"; gene "LOC120100255"; gene_biotype "snoRNA";
NC_051336.1	cmsearch	gene	110296410	110296487	.	-	.	gene_id "LOC120100281"; transcript_id ""; db_xref "GeneID:120100281"; gbkey "Gene"; gene "LOC120100281"; gene_biotype "snoRNA";
NC_051336.1	cmsearch	gene	110299683	110299760	.	-	.	gene_id "LOC120100282"; transcript_id ""; db_xref "GeneID:120100282"; gbkey "Gene"; gene "LOC120100282"; gene_biotype "snoRNA";
NC_051336.1	cmsearch	gene	110301514	110301588	.	-	.	gene_id "LOC120100280"; transcript_id ""; db_xref "GeneID:120100280"; gbkey "Gene"; gene "LOC120100280"; gene_biotype "snoRNA";
NC_051336.1	cmsearch	gene	110303346	110303423	.	-	.	gene_id "LOC120100271"; transcript_id ""; db_xref "GeneID:120100271"; gbkey "Gene"; gene "LOC120100271"; gene_biotype "snoRNA";
NC_051336.1	cmsearch	gene	110305181	110305258	.	-	.	gene_id "LOC120100279"; transcript_id ""; db_xref "GeneID:120100279"; gbkey "Gene"; gene "LOC120100279"; gene_biotype "snoRNA";
NC_051336.1	cmsearch	gene	110307020	110307096	.	-	.	gene_id "LOC120100272"; transcript_id ""; db_xref "GeneID:120100272"; gbkey "Gene"; gene "LOC120100272"; gene_biotype "snoRNA";
NC_051336.1	cmsearch	gene	110308960	110309037	.	-	.	gene_id "LOC120100265"; transcript_id ""; db_xref "GeneID:120100265"; gbkey "Gene"; gene "LOC120100265"; gene_biotype "snoRNA";
NC_051336.1	cmsearch	gene	110311820	110311899	.	-	.	gene_id "LOC120100286"; transcript_id ""; db_xref "GeneID:120100286"; gbkey "Gene"; gene "LOC120100286"; gene_biotype "snoRNA";
NC_051336.1	cmsearch	gene	110313740	110313816	.	-	.	gene_id "LOC120100287"; transcript_id ""; db_xref "GeneID:120100287"; gbkey "Gene"; gene "LOC120100287"; gene_biotype "snoRNA";
NC_051336.1	cmsearch	gene	110322055	110322131	.	-	.	gene_id "LOC120100291"; transcript_id ""; db_xref "GeneID:120100291"; gbkey "Gene"; gene "LOC120100291"; gene_biotype "snoRNA";
NC_051336.1	cmsearch	gene	110462563	110462655	.	-	.	gene_id "LOC120100331"; transcript_id ""; db_xref "GeneID:120100331"; gbkey "Gene"; gene "LOC120100331"; gene_biotype "snoRNA";
NC_051336.1	cmsearch	gene	110467179	110467271	.	-	.	gene_id "LOC120100319"; transcript_id ""; db_xref "GeneID:120100319"; gbkey "Gene"; gene "LOC120100319"; gene_biotype "snoRNA";
NC_051336.1	cmsearch	gene	110469365	110469457	.	-	.	gene_id "LOC120100317"; transcript_id ""; db_xref "GeneID:120100317"; gbkey "Gene"; gene "LOC120100317"; gene_biotype "snoRNA";
NC_051336.1	cmsearch	gene	110477332	110477424	.	-	.	gene_id "LOC120100314"; transcript_id ""; db_xref "GeneID:120100314"; gbkey "Gene"; gene "LOC120100314"; gene_biotype "snoRNA";
NC_051336.1	cmsearch	gene	110479954	110480046	.	-	.	gene_id "LOC120100313"; transcript_id ""; db_xref "GeneID:120100313"; gbkey "Gene"; gene "LOC120100313"; gene_biotype "snoRNA";
NC_051336.1	cmsearch	gene	110482541	110482633	.	-	.	gene_id "LOC120100324"; transcript_id ""; db_xref "GeneID:120100324"; gbkey "Gene"; gene "LOC120100324"; gene_biotype "snoRNA";
NC_051336.1	cmsearch	gene	110485165	110485257	.	-	.	gene_id "LOC120100325"; transcript_id ""; db_xref "GeneID:120100325"; gbkey "Gene"; gene "LOC120100325"; gene_biotype "snoRNA";
NC_051336.1	cmsearch	gene	110487777	110487869	.	-	.	gene_id "LOC120100326"; transcript_id ""; db_xref "GeneID:120100326"; gbkey "Gene"; gene "LOC120100326"; gene_biotype "snoRNA";
NC_051336.1	cmsearch	gene	110490401	110490493	.	-	.	gene_id "LOC120100327"; transcript_id ""; db_xref "GeneID:120100327"; gbkey "Gene"; gene "LOC120100327"; gene_biotype "snoRNA";
NC_051336.1	cmsearch	gene	110492982	110493074	.	-	.	gene_id "LOC120100315"; transcript_id ""; db_xref "GeneID:120100315"; gbkey "Gene"; gene "LOC120100315"; gene_biotype "snoRNA";
NC_051336.1	cmsearch	gene	110495552	110495645	.	-	.	gene_id "LOC120100330"; transcript_id ""; db_xref "GeneID:120100330"; gbkey "Gene"; gene "LOC120100330"; gene_biotype "snoRNA";
NC_051336.1	cmsearch	gene	110498125	110498217	.	-	.	gene_id "LOC120100295"; transcript_id ""; db_xref "GeneID:120100295"; gbkey "Gene"; gene "LOC120100295"; gene_biotype "snoRNA";
NC_051336.1	cmsearch	gene	110946457	110946549	.	-	.	gene_id "LOC120100296"; transcript_id ""; db_xref "GeneID:120100296"; gbkey "Gene"; gene "LOC120100296"; gene_biotype "snoRNA";
NC_051336.1	cmsearch	gene	110949030	110949122	.	-	.	gene_id "LOC120100297"; transcript_id ""; db_xref "GeneID:120100297"; gbkey "Gene"; gene "LOC120100297"; gene_biotype "snoRNA";
NC_051336.1	cmsearch	gene	110951599	110951691	.	-	.	gene_id "LOC120100294"; transcript_id ""; db_xref "GeneID:120100294"; gbkey "Gene"; gene "LOC120100294"; gene_biotype "snoRNA";
NC_051336.1	cmsearch	gene	110954171	110954263	.	-	.	gene_id "LOC120100298"; transcript_id ""; db_xref "GeneID:120100298"; gbkey "Gene"; gene "LOC120100298"; gene_biotype "snoRNA";
NC_051336.1	cmsearch	gene	110956744	110956836	.	-	.	gene_id "LOC120100299"; transcript_id ""; db_xref "GeneID:120100299"; gbkey "Gene"; gene "LOC120100299"; gene_biotype "snoRNA";
NC_051336.1	cmsearch	gene	110959315	110959407	.	-	.	gene_id "LOC120100309"; transcript_id ""; db_xref "GeneID:120100309"; gbkey "Gene"; gene "LOC120100309"; gene_biotype "snoRNA";
NC_051336.1	cmsearch	gene	110961886	110961978	.	-	.	gene_id "LOC120100301"; transcript_id ""; db_xref "GeneID:120100301"; gbkey "Gene"; gene "LOC120100301"; gene_biotype "snoRNA";
NC_051336.1	cmsearch	gene	110964463	110964555	.	-	.	gene_id "LOC120100302"; transcript_id ""; db_xref "GeneID:120100302"; gbkey "Gene"; gene "LOC120100302"; gene_biotype "snoRNA";
NC_051336.1	cmsearch	gene	110967037	110967129	.	-	.	gene_id "LOC120100303"; transcript_id ""; db_xref "GeneID:120100303"; gbkey "Gene"; gene "LOC120100303"; gene_biotype "snoRNA";
NC_051336.1	cmsearch	gene	110969611	110969703	.	-	.	gene_id "LOC120100304"; transcript_id ""; db_xref "GeneID:120100304"; gbkey "Gene"; gene "LOC120100304"; gene_biotype "snoRNA";
NC_051336.1	cmsearch	gene	110972130	110972222	.	-	.	gene_id "LOC120100310"; transcript_id ""; db_xref "GeneID:120100310"; gbkey "Gene"; gene "LOC120100310"; gene_biotype "snoRNA";
NC_051336.1	cmsearch	gene	110974703	110974795	.	-	.	gene_id "LOC120100305"; transcript_id ""; db_xref "GeneID:120100305"; gbkey "Gene"; gene "LOC120100305"; gene_biotype "snoRNA";
NC_051336.1	cmsearch	gene	110977274	110977366	.	-	.	gene_id "LOC120100306"; transcript_id ""; db_xref "GeneID:120100306"; gbkey "Gene"; gene "LOC120100306"; gene_biotype "snoRNA";
NC_051336.1	cmsearch	gene	110979851	110979943	.	-	.	gene_id "LOC120100329"; transcript_id ""; db_xref "GeneID:120100329"; gbkey "Gene"; gene "LOC120100329"; gene_biotype "snoRNA";
NC_051336.1	cmsearch	gene	110982423	110982515	.	-	.	gene_id "LOC120100312"; transcript_id ""; db_xref "GeneID:120100312"; gbkey "Gene"; gene "LOC120100312"; gene_biotype "snoRNA";
NC_051336.1	cmsearch	gene	110985002	110985094	.	-	.	gene_id "LOC120100321"; transcript_id ""; db_xref "GeneID:120100321"; gbkey "Gene"; gene "LOC120100321"; gene_biotype "snoRNA";
NC_051336.1	cmsearch	gene	110987576	110987668	.	-	.	gene_id "LOC120100307"; transcript_id ""; db_xref "GeneID:120100307"; gbkey "Gene"; gene "LOC120100307"; gene_biotype "snoRNA";
NC_051336.1	cmsearch	gene	110990216	110990308	.	-	.	gene_id "LOC120100318"; transcript_id ""; db_xref "GeneID:120100318"; gbkey "Gene"; gene "LOC120100318"; gene_biotype "snoRNA";
NC_051336.1	cmsearch	gene	110992583	110992674	.	-	.	gene_id "LOC120100335"; transcript_id ""; db_xref "GeneID:120100335"; gbkey "Gene"; gene "LOC120100335"; gene_biotype "snoRNA";
NC_051336.1	cmsearch	gene	110995192	110995284	.	-	.	gene_id "LOC120100333"; transcript_id ""; db_xref "GeneID:120100333"; gbkey "Gene"; gene "LOC120100333"; gene_biotype "snoRNA";
NC_051336.1	cmsearch	gene	110997780	110997872	.	-	.	gene_id "LOC120100308"; transcript_id ""; db_xref "GeneID:120100308"; gbkey "Gene"; gene "LOC120100308"; gene_biotype "snoRNA";
NC_051336.1	cmsearch	gene	111000373	111000465	.	-	.	gene_id "LOC120100316"; transcript_id ""; db_xref "GeneID:120100316"; gbkey "Gene"; gene "LOC120100316"; gene_biotype "snoRNA";
NC_051336.1	cmsearch	gene	111002979	111003070	.	-	.	gene_id "LOC120100323"; transcript_id ""; db_xref "GeneID:120100323"; gbkey "Gene"; gene "LOC120100323"; gene_biotype "snoRNA";
NC_051336.1	cmsearch	gene	111005695	111005787	.	-	.	gene_id "LOC120100332"; transcript_id ""; db_xref "GeneID:120100332"; gbkey "Gene"; gene "LOC120100332"; gene_biotype "snoRNA";
NC_051336.1	cmsearch	gene	111014871	111014964	.	-	.	gene_id "LOC120100320"; transcript_id ""; db_xref "GeneID:120100320"; gbkey "Gene"; gene "LOC120100320"; gene_biotype "snoRNA";
NC_051336.1	cmsearch	gene	111034987	111035076	.	-	.	gene_id "LOC120100336"; transcript_id ""; db_xref "GeneID:120100336"; gbkey "Gene"; gene "LOC120100336"; gene_biotype "snoRNA";
NC_051336.1	cmsearch	gene	111037433	111037527	.	-	.	gene_id "LOC120100337"; transcript_id ""; db_xref "GeneID:120100337"; gbkey "Gene"; gene "LOC120100337"; gene_biotype "snoRNA";
NC_051336.1	cmsearch	gene	111094909	111094975	.	-	.	gene_id "LOC120100466"; transcript_id ""; db_xref "GeneID:120100466"; gbkey "Gene"; gene "LOC120100466"; gene_biotype "snoRNA";
NC_051336.1	cmsearch	gene	111099306	111099377	.	-	.	gene_id "LOC120100480"; transcript_id ""; db_xref "GeneID:120100480"; gbkey "Gene"; gene "LOC120100480"; gene_biotype "snoRNA";
NC_051336.1	BestRefSeq	gene	114616603	114616638	.	-	.	gene_id "Mir344b-2-5p"; transcript_id ""; db_xref "GeneID:100526568"; db_xref "miRBase:MI0015408"; db_xref "RGD:14398575"; description "microRNA mir-344b-2"; gbkey "Gene"; gene "Mir344b-2"; gene_biotype "miRNA"; gene_synonym "rno-mir-344b-2";
NC_051336.1	BestRefSeq	gene	114616639	114616673	.	-	.	gene_id "Mir344b-2-3p"; transcript_id ""; db_xref "GeneID:100526568"; db_xref "miRBase:MI0015408"; db_xref "RGD:14398575"; description "microRNA mir-344b-2"; gbkey "Gene"; gene "Mir344b-2"; gene_biotype "miRNA"; gene_synonym "rno-mir-344b-2";
NC_051336.1	BestRefSeq	gene	114623759	114623807	.	-	.	gene_id "Mir344b-1-5p"; transcript_id ""; db_xref "GeneID:100526625"; db_xref "miRBase:MI0015472"; db_xref "RGD:4888550"; description "microRNA 344b-1"; gbkey "Gene"; gene "Mir344b-1"; gene_biotype "miRNA"; gene_synonym "rno-mir-344b-1";
NC_051336.1	BestRefSeq	gene	114623808	114623856	.	-	.	gene_id "Mir344b-1-3p"; transcript_id ""; db_xref "GeneID:100526625"; db_xref "miRBase:MI0015472"; db_xref "RGD:4888550"; description "microRNA 344b-1"; gbkey "Gene"; gene "Mir344b-1"; gene_biotype "miRNA"; gene_synonym "rno-mir-344b-1";
NC_051336.1	BestRefSeq	gene	114632635	114632670	.	-	.	gene_id "Mir344b-3-5p"; transcript_id ""; db_xref "GeneID:104796151"; db_xref "miRBase:MI0031778"; db_xref "RGD:14398600"; description "microRNA mir-344b-3"; gbkey "Gene"; gene "Mir344b-3"; gene_biotype "miRNA"; gene_synonym "rno-mir-344b-3";
NC_051336.1	BestRefSeq	gene	114632671	114632705	.	-	.	gene_id "Mir344b-3-3p"; transcript_id ""; db_xref "GeneID:104796151"; db_xref "miRBase:MI0031778"; db_xref "RGD:14398600"; description "microRNA mir-344b-3"; gbkey "Gene"; gene "Mir344b-3"; gene_biotype "miRNA"; gene_synonym "rno-mir-344b-3";
NC_051336.1	BestRefSeq	gene	115243128	115243181	.	-	.	gene_id "Mir344a-2-5p"; transcript_id ""; db_xref "GeneID:100526627"; db_xref "miRBase:MI0015432"; db_xref "RGD:4888565"; description "microRNA 344a-2"; gbkey "Gene"; gene "Mir344a-2"; gene_biotype "miRNA"; gene_synonym "rno-mir-344a-2";
NC_051336.1	BestRefSeq	gene	115243182	115243234	.	-	.	gene_id "Mir344a-2-3p"; transcript_id ""; db_xref "GeneID:100526627"; db_xref "miRBase:MI0015432"; db_xref "RGD:4888565"; description "microRNA 344a-2"; gbkey "Gene"; gene "Mir344a-2"; gene_biotype "miRNA"; gene_synonym "rno-mir-344a-2";
NC_051336.1	BestRefSeq	gene	115306861	115306909	.	-	.	gene_id "Mir344-1-5p"; transcript_id ""; db_xref "GeneID:100313981"; db_xref "miRBase:MI0000629"; db_xref "RGD:2325614"; description "microRNA 344-1"; gbkey "Gene"; gene "Mir344-1"; gene_biotype "miRNA"; gene_synonym "Mir344a-1"; gene_synonym "rno-mir-344-1"; gene_synonym "rno-mir-344a-1";
NC_051336.1	BestRefSeq	gene	115306910	115306958	.	-	.	gene_id "Mir344-1-3p"; transcript_id ""; db_xref "GeneID:100313981"; db_xref "miRBase:MI0000629"; db_xref "RGD:2325614"; description "microRNA 344-1"; gbkey "Gene"; gene "Mir344-1"; gene_biotype "miRNA"; gene_synonym "Mir344a-1"; gene_synonym "rno-mir-344-1"; gene_synonym "rno-mir-344a-1";
NC_051336.1	BestRefSeq	gene	115343044	115343083	.	-	.	gene_id "Mir344g-5p"; transcript_id ""; db_xref "GeneID:102465154"; db_xref "miRBase:MI0021837"; db_xref "RGD:7489017"; description "microRNA 344g"; gbkey "Gene"; gene "Mir344g"; gene_biotype "miRNA"; gene_synonym "rno-mir-344g";
NC_051336.1	BestRefSeq	gene	115343084	115343122	.	-	.	gene_id "Mir344g-3p"; transcript_id ""; db_xref "GeneID:102465154"; db_xref "miRBase:MI0021837"; db_xref "RGD:7489017"; description "microRNA 344g"; gbkey "Gene"; gene "Mir344g"; gene_biotype "miRNA"; gene_synonym "rno-mir-344g";
NC_051336.1	BestRefSeq	gene	115426210	115426259	.	-	.	gene_id "Mir344i-5p"; transcript_id ""; db_xref "GeneID:102466148"; db_xref "miRBase:MI0021834"; db_xref "RGD:7489023"; description "microRNA 344i"; gbkey "Gene"; gene "Mir344i"; gene_biotype "miRNA"; gene_synonym "rno-mir-344i";
NC_051336.1	BestRefSeq	gene	115426260	115426308	.	-	.	gene_id "Mir344i-3p"; transcript_id ""; db_xref "GeneID:102466148"; db_xref "miRBase:MI0021834"; db_xref "RGD:7489023"; description "microRNA 344i"; gbkey "Gene"; gene "Mir344i"; gene_biotype "miRNA"; gene_synonym "rno-mir-344i";
NC_051336.1	cmsearch	gene	117570637	117570845	.	-	.	gene_id "LOC120100492"; transcript_id ""; db_xref "GeneID:120100492"; gbkey "Gene"; gene "LOC120100492"; gene_biotype "snoRNA";
NC_051336.1	BestRefSeq	gene	117777539	117777591	.	+	.	gene_id "Mir211-5p"; transcript_id ""; db_xref "GeneID:100314054"; db_xref "miRBase:MI0000951"; db_xref "RGD:2325549"; description "microRNA 211"; gbkey "Gene"; gene "Mir211"; gene_biotype "miRNA"; gene_synonym "rno-mir-211";
NC_051336.1	BestRefSeq	gene	117777592	117777644	.	+	.	gene_id "Mir211-3p"; transcript_id ""; db_xref "GeneID:100314054"; db_xref "miRBase:MI0000951"; db_xref "RGD:2325549"; description "microRNA 211"; gbkey "Gene"; gene "Mir211"; gene_biotype "miRNA"; gene_synonym "rno-mir-211";
NC_051336.1	cmsearch	gene	118424802	118424943	.	-	.	gene_id "LOC120100402"; transcript_id ""; db_xref "GeneID:120100402"; gbkey "Gene"; gene "LOC120100402"; gene_biotype "snoRNA";
NC_051336.1	tRNAscan-SE	gene	118957548	118957629	.	+	.	gene_id "Trnap-agg_5"; transcript_id ""; db_xref "GeneID:120100514"; gbkey "Gene"; gene "Trnap-agg"; gene_biotype "tRNA";
NC_051336.1	cmsearch	gene	119956733	119956858	.	+	.	gene_id "LOC120100464"; transcript_id ""; db_xref "GeneID:120100464"; gbkey "Gene"; gene "LOC120100464"; gene_biotype "snoRNA";
NC_051336.1	tRNAscan-SE	gene	120030751	120030832	.	-	.	gene_id "Trnap-agg_6"; transcript_id ""; db_xref "GeneID:120100537"; gbkey "Gene"; gene "Trnap-agg"; gene_biotype "tRNA";
NC_051336.1	cmsearch	gene	121176393	121176525	.	-	.	gene_id "LOC120100341"; transcript_id ""; db_xref "GeneID:120100341"; gbkey "Gene"; gene "LOC120100341"; gene_biotype "snoRNA";
NC_051336.1	cmsearch	gene	123620368	123620504	.	-	.	gene_id "LOC120100448"; transcript_id ""; db_xref "GeneID:120100448"; gbkey "Gene"; gene "LOC120100448"; gene_biotype "snoRNA";
NC_051336.1	cmsearch	gene	124419603	124419709	.	+	.	gene_id "LOC120100125"; transcript_id ""; db_xref "GeneID:120100125"; gbkey "Gene"; gene "LOC120100125"; gene_biotype "snRNA";
NC_051336.1	tRNAscan-SE	gene	126350554	126350634	.	-	.	gene_id "Trnaa-agc_6"; transcript_id ""; db_xref "GeneID:120100538"; gbkey "Gene"; gene "Trnaa-agc"; gene_biotype "tRNA";
NC_051336.1	cmsearch	gene	128006617	128006780	.	-	.	gene_id "LOC120100156"; transcript_id ""; db_xref "GeneID:120100156"; gbkey "Gene"; gene "LOC120100156"; gene_biotype "snRNA";
NC_051336.1	cmsearch	gene	129979431	129979573	.	+	.	gene_id "LOC120100400"; transcript_id ""; db_xref "GeneID:120100400"; gbkey "Gene"; gene "LOC120100400"; gene_biotype "snoRNA";
NC_051336.1	cmsearch	gene	131845667	131845829	.	-	.	gene_id "LOC120100234"; transcript_id ""; db_xref "GeneID:120100234"; gbkey "Gene"; gene "LOC120100234"; gene_biotype "snRNA";
NC_051336.1	BestRefSeq	gene	132806420	132806467	.	+	.	gene_id "Mir7a2-5p"; transcript_id ""; db_xref "GeneID:100314225"; db_xref "miRBase:MI0000836"; db_xref "RGD:2325398"; description "microRNA 7a-2"; gbkey "Gene"; gene "Mir7a2"; gene_biotype "miRNA"; gene_synonym "Mir7-2"; gene_synonym "Mir7a-2"; gene_synonym "rno-mir-7a-2";
NC_051336.1	BestRefSeq	gene	132806468	132806514	.	+	.	gene_id "Mir7a2-3p"; transcript_id ""; db_xref "GeneID:100314225"; db_xref "miRBase:MI0000836"; db_xref "RGD:2325398"; description "microRNA 7a-2"; gbkey "Gene"; gene "Mir7a2"; gene_biotype "miRNA"; gene_synonym "Mir7-2"; gene_synonym "Mir7a-2"; gene_synonym "rno-mir-7a-2";
NC_051336.1	tRNAscan-SE	gene	133399712	133399784	.	+	.	gene_id "Trnar-ucg"; transcript_id ""; db_xref "GeneID:108349878"; gbkey "Gene"; gene "Trnar-ucg"; gene_biotype "tRNA";
NC_051336.1	BestRefSeq	gene	133440038	133440095	.	-	.	gene_id "Mir3597-3-5p"; transcript_id ""; db_xref "GeneID:100526617"; db_xref "miRBase:MI0015426"; db_xref "RGD:4888559"; description "microRNA 3597-3"; gbkey "Gene"; gene "Mir3597-3"; gene_biotype "miRNA"; gene_synonym "Mir9b-3"; gene_synonym "rno-mir-3597-3"; gene_synonym "rno-mir-9b-3";
NC_051336.1	BestRefSeq	gene	133440096	133440152	.	-	.	gene_id "Mir3597-3-3p"; transcript_id ""; db_xref "GeneID:100526617"; db_xref "miRBase:MI0015426"; db_xref "RGD:4888559"; description "microRNA 3597-3"; gbkey "Gene"; gene "Mir3597-3"; gene_biotype "miRNA"; gene_synonym "Mir9b-3"; gene_synonym "rno-mir-3597-3"; gene_synonym "rno-mir-9b-3";
NC_051336.1	BestRefSeq	gene	133440049	133440093	.	+	.	gene_id "Mir9-3-5p"; transcript_id ""; db_xref "GeneID:100314149"; db_xref "miRBase:MI0000839"; db_xref "RGD:2325463"; description "microRNA 9-3"; gbkey "Gene"; gene "Mir9-3"; gene_biotype "miRNA"; gene_synonym "Mir9a-3"; gene_synonym "rno-mir-9-3"; gene_synonym "rno-mir-9a-3";
NC_051336.1	BestRefSeq	gene	133440094	133440138	.	+	.	gene_id "Mir9-3-3p"; transcript_id ""; db_xref "GeneID:100314149"; db_xref "miRBase:MI0000839"; db_xref "RGD:2325463"; description "microRNA 9-3"; gbkey "Gene"; gene "Mir9-3"; gene_biotype "miRNA"; gene_synonym "Mir9a-3"; gene_synonym "rno-mir-9-3"; gene_synonym "rno-mir-9a-3";
NC_051336.1	cmsearch	gene	134251885	134252021	.	+	.	gene_id "LOC120100407"; transcript_id ""; db_xref "GeneID:120100407"; gbkey "Gene"; gene "LOC120100407"; gene_biotype "snoRNA";
NC_051336.1	cmsearch	gene	135195011	135195135	.	-	.	gene_id "LOC120100372"; transcript_id ""; db_xref "GeneID:120100372"; gbkey "Gene"; gene "LOC120100372"; gene_biotype "snoRNA";
NC_051336.1	BestRefSeq	gene	135484620	135484651	.	+	.	gene_id "Scarna15-5p"; transcript_id ""; db_xref "GeneID:102466617"; db_xref "miRBase:MI0021533"; db_xref "RGD:7489047"; description "small Cajal body-specific RNA 15"; gbkey "Gene"; gene "Scarna15"; gene_biotype "miRNA"; gene_synonym "Mir1839"; gene_synonym "rno-mir-1839";
NC_051336.1	BestRefSeq	gene	135484652	135484683	.	+	.	gene_id "Scarna15-3p"; transcript_id ""; db_xref "GeneID:102466617"; db_xref "miRBase:MI0021533"; db_xref "RGD:7489047"; description "small Cajal body-specific RNA 15"; gbkey "Gene"; gene "Scarna15"; gene_biotype "miRNA"; gene_synonym "Mir1839"; gene_synonym "rno-mir-1839";
NC_051336.1	cmsearch	gene	135499682	135499825	.	+	.	gene_id "LOC120100468"; transcript_id ""; db_xref "GeneID:120100468"; gbkey "Gene"; gene "LOC120100468"; gene_biotype "snoRNA";
NC_051336.1	cmsearch	gene	135620777	135620883	.	+	.	gene_id "LOC120100201"; transcript_id ""; db_xref "GeneID:120100201"; gbkey "Gene"; gene "LOC120100201"; gene_biotype "snRNA";
NC_051336.1	cmsearch	gene	136970981	136971112	.	+	.	gene_id "LOC120100412"; transcript_id ""; db_xref "GeneID:120100412"; gbkey "Gene"; gene "LOC120100412"; gene_biotype "snoRNA";
NC_051336.1	cmsearch	gene	138601694	138601800	.	-	.	gene_id "LOC120100135"; transcript_id ""; db_xref "GeneID:120100135"; gbkey "Gene"; gene "LOC120100135"; gene_biotype "snRNA";
NC_051336.1	cmsearch	gene	140724802	140724998	.	-	.	gene_id "LOC120100443"; transcript_id ""; db_xref "GeneID:120100443"; gbkey "Gene"; gene "LOC120100443"; gene_biotype "snRNA";
NC_051336.1	cmsearch	gene	141120935	141120995	.	-	.	gene_id "LOC120100222"; transcript_id ""; db_xref "GeneID:120100222"; gbkey "Gene"; gene "LOC120100222"; gene_biotype "snRNA";
NC_051336.1	cmsearch	gene	141121136	141121197	.	-	.	gene_id "LOC120100220"; transcript_id ""; db_xref "GeneID:120100220"; gbkey "Gene"; gene "LOC120100220"; gene_biotype "snRNA";
NC_051336.1	cmsearch	gene	142114137	142114268	.	+	.	gene_id "LOC120100413"; transcript_id ""; db_xref "GeneID:120100413"; gbkey "Gene"; gene "LOC120100413"; gene_biotype "snoRNA";
NC_051336.1	cmsearch	gene	146167994	146168057	.	-	.	gene_id "LOC120100216"; transcript_id ""; db_xref "GeneID:120100216"; gbkey "Gene"; gene "LOC120100216"; gene_biotype "snRNA";
NC_051336.1	cmsearch	gene	147233100	147233231	.	-	.	gene_id "LOC120100419"; transcript_id ""; db_xref "GeneID:120100419"; gbkey "Gene"; gene "LOC120100419"; gene_biotype "snoRNA";
NC_051336.1	cmsearch	gene	147306143	147306271	.	-	.	gene_id "LOC120100425"; transcript_id ""; db_xref "GeneID:120100425"; gbkey "Gene"; gene "LOC120100425"; gene_biotype "snoRNA";
NC_051336.1	BestRefSeq	gene	150599876	150599919	.	+	.	gene_id "Mir708-5p"; transcript_id ""; db_xref "GeneID:100314266"; db_xref "miRBase:MI0006160"; db_xref "RGD:2325357"; description "microRNA 708"; gbkey "Gene"; gene "Mir708"; gene_biotype "miRNA"; gene_synonym "rno-mir-708";
NC_051336.1	BestRefSeq	gene	150599920	150599963	.	+	.	gene_id "Mir708-3p"; transcript_id ""; db_xref "GeneID:100314266"; db_xref "miRBase:MI0006160"; db_xref "RGD:2325357"; description "microRNA 708"; gbkey "Gene"; gene "Mir708"; gene_biotype "miRNA"; gene_synonym "rno-mir-708";
NC_051336.1	cmsearch	gene	151271287	151271389	.	-	.	gene_id "LOC120100172"; transcript_id ""; db_xref "GeneID:120100172"; gbkey "Gene"; gene "LOC120100172"; gene_biotype "snRNA";
NC_051336.1	tRNAscan-SE	gene	152191930	152192004	.	-	.	gene_id "Trnag-acc_3"; transcript_id ""; db_xref "GeneID:120100500"; gbkey "Gene"; gene "Trnag-acc"; gene_biotype "tRNA";
NC_051336.1	cmsearch	gene	152804275	152804439	.	+	.	gene_id "LOC120100189"; transcript_id ""; db_xref "GeneID:120100189"; gbkey "Gene"; gene "LOC120100189"; gene_biotype "snRNA";
NC_051336.1	tRNAscan-SE	gene	153114486	153114557	.	+	.	gene_id "Trnap-ugg"; transcript_id ""; db_xref "GeneID:108349889"; gbkey "Gene"; gene "Trnap-ugg"; gene_biotype "tRNA";
NC_051336.1	tRNAscan-SE	gene	153114734	153114805	.	-	.	gene_id "Trnap-agg_7"; transcript_id ""; db_xref "GeneID:108349883"; gbkey "Gene"; gene "Trnap-agg"; gene_biotype "tRNA";
NC_051336.1	cmsearch	gene	153779081	153779225	.	-	.	gene_id "LOC120100225"; transcript_id ""; db_xref "GeneID:120100225"; gbkey "Gene"; gene "LOC120100225"; gene_biotype "snoRNA";
NC_051336.1	cmsearch	gene	153782788	153782935	.	-	.	gene_id "LOC120100226"; transcript_id ""; db_xref "GeneID:120100226"; gbkey "Gene"; gene "LOC120100226"; gene_biotype "snoRNA";
NC_051336.1	BestRefSeq	gene	153854029	153854076	.	+	.	gene_id "Mir326-5p"; transcript_id ""; db_xref "GeneID:100313971"; db_xref "miRBase:MI0000599"; db_xref "RGD:2325623"; description "microRNA 326"; gbkey "Gene"; gene "Mir326"; gene_biotype "miRNA"; gene_synonym "rno-mir-326";
NC_051336.1	BestRefSeq	gene	153854077	153854123	.	+	.	gene_id "Mir326-3p"; transcript_id ""; db_xref "GeneID:100313971"; db_xref "miRBase:MI0000599"; db_xref "RGD:2325623"; description "microRNA 326"; gbkey "Gene"; gene "Mir326"; gene_biotype "miRNA"; gene_synonym "rno-mir-326";
NC_051336.1	cmsearch	gene	154286312	154286441	.	+	.	gene_id "LOC120100366"; transcript_id ""; db_xref "GeneID:120100366"; gbkey "Gene"; gene "LOC120100366"; gene_biotype "snoRNA";
NC_051336.1	cmsearch	gene	154965714	154965854	.	-	.	gene_id "LOC120100360"; transcript_id ""; db_xref "GeneID:120100360"; gbkey "Gene"; gene "LOC120100360"; gene_biotype "snoRNA";
NC_051336.1	BestRefSeq	gene	155243756	155243824	.	-	.	gene_id "Mir3102-5p"; transcript_id ""; db_xref "GeneID:102465153"; db_xref "miRBase:MI0021836"; db_xref "RGD:7489033"; description "microRNA 3102"; gbkey "Gene"; gene "Mir3102"; gene_biotype "miRNA"; gene_synonym "rno-mir-3102";
NC_051336.1	BestRefSeq	gene	155243825	155243892	.	-	.	gene_id "Mir3102-3p"; transcript_id ""; db_xref "GeneID:102465153"; db_xref "miRBase:MI0021836"; db_xref "RGD:7489033"; description "microRNA 3102"; gbkey "Gene"; gene "Mir3102"; gene_biotype "miRNA"; gene_synonym "rno-mir-3102";
NC_051336.1	BestRefSeq	gene	155878828	155878861	.	+	.	gene_id "Mir139-5p"; transcript_id ""; db_xref "GeneID:100314240"; db_xref "miRBase:MI0000913"; db_xref "RGD:2325383"; description "microRNA 139"; gbkey "Gene"; gene "Mir139"; gene_biotype "miRNA"; gene_synonym "rno-mir-139";
NC_051336.1	BestRefSeq	gene	155878862	155878895	.	+	.	gene_id "Mir139-3p"; transcript_id ""; db_xref "GeneID:100314240"; db_xref "miRBase:MI0000913"; db_xref "RGD:2325383"; description "microRNA 139"; gbkey "Gene"; gene "Mir139"; gene_biotype "miRNA"; gene_synonym "rno-mir-139";
NC_051336.1	cmsearch	gene	157186339	157186469	.	-	.	gene_id "LOC120100439"; transcript_id ""; db_xref "GeneID:120100439"; gbkey "Gene"; gene "LOC120100439"; gene_biotype "snoRNA";
NC_051336.1	cmsearch	gene	157930780	157930915	.	-	.	gene_id "LOC120100375"; transcript_id ""; db_xref "GeneID:120100375"; gbkey "Gene"; gene "LOC120100375"; gene_biotype "snoRNA";
NC_051336.1	cmsearch	gene	159294824	159294888	.	+	.	gene_id "LOC120100221"; transcript_id ""; db_xref "GeneID:120100221"; gbkey "Gene"; gene "LOC120100221"; gene_biotype "snRNA";
NC_051336.1	tRNAscan-SE	gene	160879981	160880061	.	-	.	gene_id "Trnaa-agc_7"; transcript_id ""; db_xref "GeneID:120100501"; gbkey "Gene"; gene "Trnaa-agc"; gene_biotype "tRNA";
NC_051336.1	cmsearch	gene	163428009	163428118	.	-	.	gene_id "LOC120100481"; transcript_id ""; db_xref "GeneID:120100481"; gbkey "Gene"; gene "LOC120100481"; gene_biotype "snoRNA";
NC_051336.1	cmsearch	gene	163540664	163540793	.	+	.	gene_id "LOC120100353"; transcript_id ""; db_xref "GeneID:120100353"; gbkey "Gene"; gene "LOC120100353"; gene_biotype "snoRNA";
NC_051336.1	cmsearch	gene	163541736	163541866	.	+	.	gene_id "LOC120100352"; transcript_id ""; db_xref "GeneID:120100352"; gbkey "Gene"; gene "LOC120100352"; gene_biotype "snoRNA";
NC_051336.1	tRNAscan-SE	gene	163867257	163867330	.	+	.	gene_id "Trnas-aga_3"; transcript_id ""; db_xref "GeneID:120100516"; gbkey "Gene"; gene "Trnas-aga"; gene_biotype "tRNA";
NC_051336.1	cmsearch	gene	164091024	164091206	.	+	.	gene_id "LOC120100350"; transcript_id ""; db_xref "GeneID:120100350"; gbkey "Gene"; gene "LOC120100350"; gene_biotype "snoRNA";
NC_051336.1	cmsearch	gene	164181113	164181219	.	+	.	gene_id "LOC120100176"; transcript_id ""; db_xref "GeneID:120100176"; gbkey "Gene"; gene "LOC120100176"; gene_biotype "snRNA";
NC_051336.1	cmsearch	gene	165186791	165186978	.	-	.	gene_id "LOC120100488"; transcript_id ""; db_xref "GeneID:120100488"; gbkey "Gene"; gene "LOC120100488"; gene_biotype "snoRNA";
NC_051336.1	tRNAscan-SE	gene	165571303	165571384	.	+	.	gene_id "Trnas-gcu"; transcript_id ""; db_xref "GeneID:108349895"; gbkey "Gene"; gene "Trnas-gcu"; gene_biotype "tRNA";
NC_051336.1	cmsearch	gene	165942462	165942568	.	+	.	gene_id "LOC120100128"; transcript_id ""; db_xref "GeneID:120100128"; gbkey "Gene"; gene "LOC120100128"; gene_biotype "snRNA";
NC_051336.1	cmsearch	gene	166729024	166729154	.	-	.	gene_id "LOC120100416"; transcript_id ""; db_xref "GeneID:120100416"; gbkey "Gene"; gene "LOC120100416"; gene_biotype "snoRNA";
NC_051336.1	cmsearch	gene	167476849	167476955	.	+	.	gene_id "LOC120100133"; transcript_id ""; db_xref "GeneID:120100133"; gbkey "Gene"; gene "LOC120100133"; gene_biotype "snRNA";
NC_051336.1	cmsearch	gene	169083085	169083212	.	-	.	gene_id "LOC120100423"; transcript_id ""; db_xref "GeneID:120100423"; gbkey "Gene"; gene "LOC120100423"; gene_biotype "snoRNA";
NC_051336.1	tRNAscan-SE	gene	169956121	169956193	.	+	.	gene_id "Trnav-aac"; transcript_id ""; db_xref "GeneID:120100517"; gbkey "Gene"; gene "Trnav-aac"; gene_biotype "tRNA";
NC_051336.1	cmsearch	gene	170574389	170574475	.	-	.	gene_id "LOC120100120"; transcript_id ""; db_xref "GeneID:120100120"; gbkey "Gene"; gene "LOC120100120"; gene_biotype "snoRNA";
NC_051336.1	cmsearch	gene	170936910	170937016	.	-	.	gene_id "LOC120100196"; transcript_id ""; db_xref "GeneID:120100196"; gbkey "Gene"; gene "LOC120100196"; gene_biotype "snRNA";
NC_051336.1	cmsearch	gene	171168503	171168634	.	-	.	gene_id "LOC120100415"; transcript_id ""; db_xref "GeneID:120100415"; gbkey "Gene"; gene "LOC120100415"; gene_biotype "snoRNA";
NC_051336.1	cmsearch	gene	173643130	173643260	.	-	.	gene_id "LOC120100417"; transcript_id ""; db_xref "GeneID:120100417"; gbkey "Gene"; gene "LOC120100417"; gene_biotype "snoRNA";
NC_051336.1	cmsearch	gene	174355676	174355782	.	+	.	gene_id "LOC120100199"; transcript_id ""; db_xref "GeneID:120100199"; gbkey "Gene"; gene "LOC120100199"; gene_biotype "snRNA";
NC_051336.1	tRNAscan-SE	gene	175386163	175386244	.	-	.	gene_id "Trnal-uag"; transcript_id ""; db_xref "GeneID:108349884"; gbkey "Gene"; gene "Trnal-uag"; gene_biotype "tRNA";
NC_051336.1	tRNAscan-SE	gene	175465857	175465938	.	+	.	gene_id "Trnal-aag"; transcript_id ""; db_xref "GeneID:108349896"; gbkey "Gene"; gene "Trnal-aag"; gene_biotype "tRNA";
NC_051336.1	cmsearch	gene	175531005	175531140	.	-	.	gene_id "LOC120100377"; transcript_id ""; db_xref "GeneID:120100377"; gbkey "Gene"; gene "LOC120100377"; gene_biotype "snoRNA";
NC_051336.1	cmsearch	gene	175549477	175549618	.	-	.	gene_id "LOC120100397"; transcript_id ""; db_xref "GeneID:120100397"; gbkey "Gene"; gene "LOC120100397"; gene_biotype "snoRNA";
NC_051336.1	cmsearch	gene	175567629	175567731	.	-	.	gene_id "LOC120100194"; transcript_id ""; db_xref "GeneID:120100194"; gbkey "Gene"; gene "LOC120100194"; gene_biotype "snRNA";
NC_051336.1	cmsearch	gene	177586062	177586168	.	-	.	gene_id "LOC120100162"; transcript_id ""; db_xref "GeneID:120100162"; gbkey "Gene"; gene "LOC120100162"; gene_biotype "snRNA";
NC_051336.1	cmsearch	gene	178691996	178692130	.	+	.	gene_id "LOC120100422"; transcript_id ""; db_xref "GeneID:120100422"; gbkey "Gene"; gene "LOC120100422"; gene_biotype "snoRNA";
NC_051336.1	cmsearch	gene	179035249	179035391	.	+	.	gene_id "LOC120100410"; transcript_id ""; db_xref "GeneID:120100410"; gbkey "Gene"; gene "LOC120100410"; gene_biotype "snoRNA";
NC_051336.1	cmsearch	gene	181153246	181153352	.	-	.	gene_id "LOC120100182"; transcript_id ""; db_xref "GeneID:120100182"; gbkey "Gene"; gene "LOC120100182"; gene_biotype "snRNA";
NC_051336.1	cmsearch	gene	181189588	181189777	.	-	.	gene_id "LOC120100300"; transcript_id ""; db_xref "GeneID:120100300"; gbkey "Gene"; gene "LOC120100300"; gene_biotype "snRNA";
NC_051336.1	cmsearch	gene	181409122	181409228	.	+	.	gene_id "LOC120100124"; transcript_id ""; db_xref "GeneID:120100124"; gbkey "Gene"; gene "LOC120100124"; gene_biotype "snRNA";
NC_051336.1	cmsearch	gene	182139388	182139521	.	+	.	gene_id "LOC120100380"; transcript_id ""; db_xref "GeneID:120100380"; gbkey "Gene"; gene "LOC120100380"; gene_biotype "snoRNA";
NC_051336.1	BestRefSeq	gene	182323863	182323900	.	+	.	gene_id "Mir762-5p"; transcript_id ""; db_xref "GeneID:104797225"; db_xref "miRBase:MI0030365"; db_xref "RGD:9685081"; description "microRNA 762"; gbkey "Gene"; gene "Mir762"; gene_biotype "miRNA"; gene_synonym "rno-mir-762";
NC_051336.1	BestRefSeq	gene	182323901	182323937	.	+	.	gene_id "Mir762-3p"; transcript_id ""; db_xref "GeneID:104797225"; db_xref "miRBase:MI0030365"; db_xref "RGD:9685081"; description "microRNA 762"; gbkey "Gene"; gene "Mir762"; gene_biotype "miRNA"; gene_synonym "rno-mir-762";
NC_051336.1	cmsearch	gene	182658147	182658307	.	-	.	gene_id "LOC120100167"; transcript_id ""; db_xref "GeneID:120100167"; gbkey "Gene"; gene "LOC120100167"; gene_biotype "snRNA";
NC_051336.1	cmsearch	gene	183310598	183310728	.	-	.	gene_id "LOC120100354"; transcript_id ""; db_xref "GeneID:120100354"; gbkey "Gene"; gene "LOC120100354"; gene_biotype "snoRNA";
NC_051336.1	cmsearch	gene	183371628	183371752	.	-	.	gene_id "LOC120100487"; transcript_id ""; db_xref "GeneID:120100487"; gbkey "Gene"; gene "LOC120100487"; gene_biotype "snoRNA";
NC_051336.1	cmsearch	gene	184576350	184576490	.	-	.	gene_id "LOC120100399"; transcript_id ""; db_xref "GeneID:120100399"; gbkey "Gene"; gene "LOC120100399"; gene_biotype "snoRNA";
NC_051336.1	tRNAscan-SE	gene	185164152	185164232	.	-	.	gene_id "Trnap-agg_8"; transcript_id ""; db_xref "GeneID:120100502"; gbkey "Gene"; gene "Trnap-agg"; gene_biotype "tRNA";
NC_051336.1	cmsearch	gene	186086712	186086840	.	+	.	gene_id "LOC120100418"; transcript_id ""; db_xref "GeneID:120100418"; gbkey "Gene"; gene "LOC120100418"; gene_biotype "snoRNA";
NC_051336.1	tRNAscan-SE	gene	187277128	187277208	.	-	.	gene_id "Trnaa-agc_8"; transcript_id ""; db_xref "GeneID:120100504"; gbkey "Gene"; gene "Trnaa-agc"; gene_biotype "tRNA";
NC_051336.1	cmsearch	gene	189412198	189412304	.	+	.	gene_id "LOC120100145"; transcript_id ""; db_xref "GeneID:120100145"; gbkey "Gene"; gene "LOC120100145"; gene_biotype "snRNA";
NC_051336.1	cmsearch	gene	189941598	189941726	.	-	.	gene_id "LOC120100426"; transcript_id ""; db_xref "GeneID:120100426"; gbkey "Gene"; gene "LOC120100426"; gene_biotype "snoRNA";
NC_051336.1	BestRefSeq	gene	194754730	194754765	.	-	.	gene_id "Mir202-5p"; transcript_id ""; db_xref "GeneID:100314122"; db_xref "miRBase:MI0012584"; db_xref "RGD:2325486"; description "microRNA 202"; gbkey "Gene"; gene "Mir202"; gene_biotype "miRNA"; gene_synonym "rno-mir-202";
NC_051336.1	BestRefSeq	gene	194754766	194754801	.	-	.	gene_id "Mir202-3p"; transcript_id ""; db_xref "GeneID:100314122"; db_xref "miRBase:MI0012584"; db_xref "RGD:2325486"; description "microRNA 202"; gbkey "Gene"; gene "Mir202"; gene_biotype "miRNA"; gene_synonym "rno-mir-202";
NC_051336.1	cmsearch	gene	195788436	195788564	.	+	.	gene_id "LOC120100392"; transcript_id ""; db_xref "GeneID:120100392"; gbkey "Gene"; gene "LOC120100392"; gene_biotype "snoRNA";
NC_051336.1	cmsearch	gene	196216573	196216678	.	-	.	gene_id "LOC120100204"; transcript_id ""; db_xref "GeneID:120100204"; gbkey "Gene"; gene "LOC120100204"; gene_biotype "snRNA";
NC_051336.1	BestRefSeq	gene	196326337	196326395	.	+	.	gene_id "Mir3574-5p"; transcript_id ""; db_xref "GeneID:100526589"; db_xref "miRBase:MI0015446"; db_xref "RGD:4888587"; description "microRNA 3574"; gbkey "Gene"; gene "Mir3574"; gene_biotype "miRNA"; gene_synonym "rno-mir-3574";
NC_051336.1	BestRefSeq	gene	196326396	196326454	.	+	.	gene_id "Mir3574-3p"; transcript_id ""; db_xref "GeneID:100526589"; db_xref "miRBase:MI0015446"; db_xref "RGD:4888587"; description "microRNA 3574"; gbkey "Gene"; gene "Mir3574"; gene_biotype "miRNA"; gene_synonym "rno-mir-3574";
NC_051336.1	BestRefSeq	gene	196326343	196326397	.	-	.	gene_id "Mir210-5p"; transcript_id ""; db_xref "GeneID:100314053"; db_xref "miRBase:MI0000950"; db_xref "RGD:2314887"; description "microRNA 210"; gbkey "Gene"; gene "Mir210"; gene_biotype "miRNA"; gene_synonym "rno-mir-210";
NC_051336.1	BestRefSeq	gene	196326398	196326452	.	-	.	gene_id "Mir210-3p"; transcript_id ""; db_xref "GeneID:100314053"; db_xref "miRBase:MI0000950"; db_xref "RGD:2314887"; description "microRNA 210"; gbkey "Gene"; gene "Mir210"; gene_biotype "miRNA"; gene_synonym "rno-mir-210";
NC_051336.1	cmsearch	gene	196547488	196547621	.	+	.	gene_id "LOC120100381"; transcript_id ""; db_xref "GeneID:120100381"; gbkey "Gene"; gene "LOC120100381"; gene_biotype "snoRNA";
NC_051336.1	cmsearch	gene	196649599	196649705	.	-	.	gene_id "LOC120100138"; transcript_id ""; db_xref "GeneID:120100138"; gbkey "Gene"; gene "LOC120100138"; gene_biotype "snRNA";
NC_051336.1	cmsearch	gene	197577435	197577542	.	+	.	gene_id "LOC120100181"; transcript_id ""; db_xref "GeneID:120100181"; gbkey "Gene"; gene "LOC120100181"; gene_biotype "snRNA";
NC_051336.1	BestRefSeq	gene	197732275	197732316	.	-	.	gene_id "Mir675-5p"; transcript_id ""; db_xref "GeneID:100314133"; db_xref "miRBase:MI0012603"; db_xref "RGD:2314883"; description "microRNA 675"; gbkey "Gene"; gene "Mir675"; gene_biotype "miRNA"; gene_synonym "rno-mir-675";
NC_051336.1	BestRefSeq	gene	197732317	197732358	.	-	.	gene_id "Mir675-3p"; transcript_id ""; db_xref "GeneID:100314133"; db_xref "miRBase:MI0012603"; db_xref "RGD:2314883"; description "microRNA 675"; gbkey "Gene"; gene "Mir675"; gene_biotype "miRNA"; gene_synonym "rno-mir-675";
NC_051336.1	BestRefSeq	gene	197818396	197818432	.	-	.	gene_id "Mir483-5p"; transcript_id ""; db_xref "GeneID:100314198"; db_xref "miRBase:MI0003485"; db_xref "RGD:2314879"; description "microRNA 483"; gbkey "Gene"; gene "Mir483"; gene_biotype "miRNA"; gene_synonym "rno-mir-483";
NC_051336.1	BestRefSeq	gene	197818433	197818468	.	-	.	gene_id "Mir483-3p"; transcript_id ""; db_xref "GeneID:100314198"; db_xref "miRBase:MI0003485"; db_xref "RGD:2314879"; description "microRNA 483"; gbkey "Gene"; gene "Mir483"; gene_biotype "miRNA"; gene_synonym "rno-mir-483";
NC_051336.1	cmsearch	gene	198727462	198727588	.	-	.	gene_id "LOC120100390"; transcript_id ""; db_xref "GeneID:120100390"; gbkey "Gene"; gene "LOC120100390"; gene_biotype "snoRNA";
NC_051336.1	tRNAscan-SE	gene	198797943	198798023	.	+	.	gene_id "Trnav-aac_1"; transcript_id ""; db_xref "GeneID:120100518"; gbkey "Gene"; gene "Trnav-aac"; gene_biotype "tRNA";
NC_051336.1	cmsearch	gene	200728408	200728511	.	+	.	gene_id "LOC120100173"; transcript_id ""; db_xref "GeneID:120100173"; gbkey "Gene"; gene "LOC120100173"; gene_biotype "snRNA";
NC_051336.1	tRNAscan-SE	gene	200749189	200749261	.	+	.	gene_id "Trnan-guu"; transcript_id ""; db_xref "GeneID:108349868"; gbkey "Gene"; gene "Trnan-guu"; gene_biotype "tRNA";
NC_051336.1	tRNAscan-SE	gene	201060155	201060231	.	+	.	gene_id "Trnap-agg_9"; transcript_id ""; db_xref "GeneID:108349870"; gbkey "Gene"; gene "Trnap-agg"; gene_biotype "tRNA";
NC_051336.1	cmsearch	gene	202311159	202311295	.	+	.	gene_id "LOC120100403"; transcript_id ""; db_xref "GeneID:120100403"; gbkey "Gene"; gene "LOC120100403"; gene_biotype "snoRNA";
NC_051336.1	tRNAscan-SE	gene	202342699	202342780	.	-	.	gene_id "Trnas-gcu_1"; transcript_id ""; db_xref "GeneID:108349885"; gbkey "Gene"; gene "Trnas-gcu"; gene_biotype "tRNA";
NC_051336.1	BestRefSeq	gene	203363908	203363958	.	-	.	gene_id "Mir6315-5p"; transcript_id ""; db_xref "GeneID:102465152"; db_xref "miRBase:MI0021835"; db_xref "RGD:7489020"; description "microRNA 6315"; gbkey "Gene"; gene "Mir6315"; gene_biotype "miRNA"; gene_synonym "rno-mir-6315";
NC_051336.1	BestRefSeq	gene	203363959	203364008	.	-	.	gene_id "Mir6315-3p"; transcript_id ""; db_xref "GeneID:102465152"; db_xref "miRBase:MI0021835"; db_xref "RGD:7489020"; description "microRNA 6315"; gbkey "Gene"; gene "Mir6315"; gene_biotype "miRNA"; gene_synonym "rno-mir-6315";
NC_051336.1	BestRefSeq	gene	203564761	203564803	.	+	.	gene_id "Mir194-2-5p"; transcript_id ""; db_xref "GeneID:100314047"; db_xref "miRBase:MI0000938"; db_xref "RGD:2325554"; description "microRNA 194-2"; gbkey "Gene"; gene "Mir194-2"; gene_biotype "miRNA"; gene_synonym "rno-mir-194-2";
NC_051336.1	BestRefSeq	gene	203564804	203564845	.	+	.	gene_id "Mir194-2-3p"; transcript_id ""; db_xref "GeneID:100314047"; db_xref "miRBase:MI0000938"; db_xref "RGD:2325554"; description "microRNA 194-2"; gbkey "Gene"; gene "Mir194-2"; gene_biotype "miRNA"; gene_synonym "rno-mir-194-2";
NC_051336.1	BestRefSeq	gene	203564946	203565000	.	+	.	gene_id "Mir192-5p"; transcript_id ""; db_xref "GeneID:100314193"; db_xref "miRBase:MI0000935"; db_xref "RGD:2325427"; description "microRNA 192"; gbkey "Gene"; gene "Mir192"; gene_biotype "miRNA"; gene_synonym "rno-mir-192";
NC_051336.1	BestRefSeq	gene	203565001	203565055	.	+	.	gene_id "Mir192-3p"; transcript_id ""; db_xref "GeneID:100314193"; db_xref "miRBase:MI0000935"; db_xref "RGD:2325427"; description "microRNA 192"; gbkey "Gene"; gene "Mir192"; gene_biotype "miRNA"; gene_synonym "rno-mir-192";
NC_051336.1	cmsearch	gene	205619818	205619892	.	+	.	gene_id "LOC120100230"; transcript_id ""; db_xref "GeneID:120100230"; gbkey "Gene"; gene "LOC120100230"; gene_biotype "snoRNA";
NC_051336.1	cmsearch	gene	205620094	205620167	.	+	.	gene_id "LOC120100229"; transcript_id ""; db_xref "GeneID:120100229"; gbkey "Gene"; gene "LOC120100229"; gene_biotype "snoRNA";
NC_051336.1	cmsearch	gene	205620424	205620501	.	+	.	gene_id "LOC120100228"; transcript_id ""; db_xref "GeneID:120100228"; gbkey "Gene"; gene "LOC120100228"; gene_biotype "snoRNA";
NC_051336.1	cmsearch	gene	205621001	205621064	.	+	.	gene_id "LOC120100227"; transcript_id ""; db_xref "GeneID:120100227"; gbkey "Gene"; gene "LOC120100227"; gene_biotype "snoRNA";
NC_051336.1	cmsearch	gene	205621234	205621302	.	+	.	gene_id "LOC120100231"; transcript_id ""; db_xref "GeneID:120100231"; gbkey "Gene"; gene "LOC120100231"; gene_biotype "snoRNA";
NC_051336.1	cmsearch	gene	205621476	205621542	.	+	.	gene_id "LOC120100232"; transcript_id ""; db_xref "GeneID:120100232"; gbkey "Gene"; gene "LOC120100232"; gene_biotype "snoRNA";
NC_051336.1	cmsearch	gene	205621734	205621859	.	+	.	gene_id "LOC120100233"; transcript_id ""; db_xref "GeneID:120100233"; gbkey "Gene"; gene "LOC120100233"; gene_biotype "snoRNA";
NC_051336.1	cmsearch	gene	205782250	205782397	.	-	.	gene_id "LOC120100346"; transcript_id ""; db_xref "GeneID:120100346"; gbkey "Gene"; gene "LOC120100346"; gene_biotype "snoRNA";
NC_051336.1	tRNAscan-SE	gene	207408038	207408112	.	+	.	gene_id "Trnaa-agc_9"; transcript_id ""; db_xref "GeneID:120100519"; gbkey "Gene"; gene "Trnaa-agc"; gene_biotype "tRNA";
NC_051336.1	cmsearch	gene	208851150	208851280	.	-	.	gene_id "LOC120100442"; transcript_id ""; db_xref "GeneID:120100442"; gbkey "Gene"; gene "LOC120100442"; gene_biotype "snoRNA";
NC_051336.1	cmsearch	gene	208855804	208855925	.	+	.	gene_id "LOC120100383"; transcript_id ""; db_xref "GeneID:120100383"; gbkey "Gene"; gene "LOC120100383"; gene_biotype "snoRNA";
NC_051336.1	cmsearch	gene	208871701	208871824	.	+	.	gene_id "LOC120100388"; transcript_id ""; db_xref "GeneID:120100388"; gbkey "Gene"; gene "LOC120100388"; gene_biotype "guide_RNA";
NC_051336.1	tRNAscan-SE	gene	208927953	208928025	.	+	.	gene_id "Trnaf-gaa"; transcript_id ""; db_xref "GeneID:108349871"; gbkey "Gene"; gene "Trnaf-gaa"; gene_biotype "tRNA";
NC_051336.1	tRNAscan-SE	gene	208932808	208932880	.	+	.	gene_id "Trnak-uuu"; transcript_id ""; db_xref "GeneID:108349872"; gbkey "Gene"; gene "Trnak-uuu"; gene_biotype "tRNA";
NC_051336.1	tRNAscan-SE	gene	208934775	208934847	.	+	.	gene_id "Trnaf-gaa_1"; transcript_id ""; db_xref "GeneID:108349873"; gbkey "Gene"; gene "Trnaf-gaa"; gene_biotype "tRNA";
NC_051336.1	tRNAscan-SE	gene	208936079	208936151	.	-	.	gene_id "Trnak-uuu_1"; transcript_id ""; db_xref "GeneID:108349887"; gbkey "Gene"; gene "Trnak-uuu"; gene_biotype "tRNA";
NC_051336.1	tRNAscan-SE	gene	208937593	208937675	.	-	.	gene_id "Trnal-uaa_1"; transcript_id ""; db_xref "GeneID:108349888"; gbkey "Gene"; gene "Trnal-uaa"; gene_biotype "tRNA";
NC_051336.1	tRNAscan-SE	gene	208938095	208938180	.	-	.	gene_id "Trnar-ucu"; transcript_id ""; db_xref "GeneID:108349890"; gbkey "Gene"; gene "Trnar-ucu"; gene_biotype "tRNA";
NC_051336.1	tRNAscan-SE	gene	208938423	208938495	.	+	.	gene_id "Trnav-uac"; transcript_id ""; db_xref "GeneID:108349874"; gbkey "Gene"; gene "Trnav-uac"; gene_biotype "tRNA";
NC_051336.1	tRNAscan-SE	gene	208938763	208938835	.	+	.	gene_id "Trnav-uac_1"; transcript_id ""; db_xref "GeneID:108349875"; gbkey "Gene"; gene "Trnav-uac"; gene_biotype "tRNA";
NC_051336.1	cmsearch	gene	210006728	210006831	.	-	.	gene_id "LOC120100482"; transcript_id ""; db_xref "GeneID:120100482"; gbkey "Gene"; gene "LOC120100482"; gene_biotype "snoRNA";
NC_051336.1	cmsearch	gene	212291792	212291941	.	-	.	gene_id "LOC120100491"; transcript_id ""; db_xref "GeneID:120100491"; gbkey "Gene"; gene "LOC120100491"; gene_biotype "snRNA";
NC_051336.1	cmsearch	gene	215294117	215294226	.	-	.	gene_id "LOC120100206"; transcript_id ""; db_xref "GeneID:120100206"; gbkey "Gene"; gene "LOC120100206"; gene_biotype "snRNA";
NC_051336.1	cmsearch	gene	216711164	216711298	.	+	.	gene_id "LOC120100427"; transcript_id ""; db_xref "GeneID:120100427"; gbkey "Gene"; gene "LOC120100427"; gene_biotype "snoRNA";
NC_051336.1	cmsearch	gene	218910326	218910454	.	+	.	gene_id "LOC120100370"; transcript_id ""; db_xref "GeneID:120100370"; gbkey "Gene"; gene "LOC120100370"; gene_biotype "snoRNA";
NC_051336.1	cmsearch	gene	219114576	219114705	.	-	.	gene_id "LOC120100414"; transcript_id ""; db_xref "GeneID:120100414"; gbkey "Gene"; gene "LOC120100414"; gene_biotype "snoRNA";
NC_051336.1	cmsearch	gene	219869292	219869423	.	-	.	gene_id "LOC120100428"; transcript_id ""; db_xref "GeneID:120100428"; gbkey "Gene"; gene "LOC120100428"; gene_biotype "snoRNA";
NC_051336.1	BestRefSeq	gene	220316931	220316985	.	+	.	gene_id "Mir204-5p"; transcript_id ""; db_xref "GeneID:100314051"; db_xref "miRBase:MI0000946"; db_xref "RGD:2325551"; description "microRNA 204"; gbkey "Gene"; gene "Mir204"; gene_biotype "miRNA"; gene_synonym "rno-mir-204";
NC_051336.1	BestRefSeq	gene	220316986	220317040	.	+	.	gene_id "Mir204-3p"; transcript_id ""; db_xref "GeneID:100314051"; db_xref "miRBase:MI0000946"; db_xref "RGD:2325551"; description "microRNA 204"; gbkey "Gene"; gene "Mir204"; gene_biotype "miRNA"; gene_synonym "rno-mir-204";
NC_051336.1	cmsearch	gene	220856369	220856475	.	+	.	gene_id "LOC120100193"; transcript_id ""; db_xref "GeneID:120100193"; gbkey "Gene"; gene "LOC120100193"; gene_biotype "snRNA";
NC_051336.1	cmsearch	gene	221085628	221085775	.	+	.	gene_id "LOC120100498"; transcript_id ""; db_xref "GeneID:120100498"; gbkey "Gene"; gene "LOC120100498"; gene_biotype "snRNA";
NC_051336.1	cmsearch	gene	221141990	221142132	.	+	.	gene_id "LOC120100401"; transcript_id ""; db_xref "GeneID:120100401"; gbkey "Gene"; gene "LOC120100401"; gene_biotype "snoRNA";
NC_051336.1	cmsearch	gene	221343294	221343397	.	+	.	gene_id "LOC120100202"; transcript_id ""; db_xref "GeneID:120100202"; gbkey "Gene"; gene "LOC120100202"; gene_biotype "snRNA";
NC_051336.1	cmsearch	gene	221643603	221643709	.	-	.	gene_id "LOC120100127"; transcript_id ""; db_xref "GeneID:120100127"; gbkey "Gene"; gene "LOC120100127"; gene_biotype "snRNA";
NC_051336.1	cmsearch	gene	222808283	222808414	.	-	.	gene_id "LOC120100363"; transcript_id ""; db_xref "GeneID:120100363"; gbkey "Gene"; gene "LOC120100363"; gene_biotype "snoRNA";
NC_051336.1	tRNAscan-SE	gene	223386056	223386136	.	-	.	gene_id "Trnap-agg_10"; transcript_id ""; db_xref "GeneID:120100505"; gbkey "Gene"; gene "Trnap-agg"; gene_biotype "tRNA";
NC_051336.1	cmsearch	gene	225495834	225495966	.	-	.	gene_id "LOC120100391"; transcript_id ""; db_xref "GeneID:120100391"; gbkey "Gene"; gene "LOC120100391"; gene_biotype "snoRNA";
NC_051336.1	cmsearch	gene	225971183	225971289	.	+	.	gene_id "LOC120100160"; transcript_id ""; db_xref "GeneID:120100160"; gbkey "Gene"; gene "LOC120100160"; gene_biotype "snRNA";
NC_051336.1	cmsearch	gene	226541765	226541871	.	-	.	gene_id "LOC120100139"; transcript_id ""; db_xref "GeneID:120100139"; gbkey "Gene"; gene "LOC120100139"; gene_biotype "snRNA";
NC_051336.1	BestRefSeq	gene	226860371	226860419	.	+	.	gene_id "Mir101-2-5p"; transcript_id ""; db_xref "GeneID:100313988"; db_xref "miRBase:MI0000648"; db_xref "RGD:2325609"; description "microRNA 101-2"; gbkey "Gene"; gene "Mir101-2"; gene_biotype "miRNA"; gene_synonym "Mir101b"; gene_synonym "rno-mir-101b";
NC_051336.1	BestRefSeq	gene	226860420	226860467	.	+	.	gene_id "Mir101-2-3p"; transcript_id ""; db_xref "GeneID:100313988"; db_xref "miRBase:MI0000648"; db_xref "RGD:2325609"; description "microRNA 101-2"; gbkey "Gene"; gene "Mir101-2"; gene_biotype "miRNA"; gene_synonym "Mir101b"; gene_synonym "rno-mir-101b";
NC_051336.1	cmsearch	gene	227762446	227762607	.	+	.	gene_id "LOC120100267"; transcript_id ""; db_xref "GeneID:120100267"; gbkey "Gene"; gene "LOC120100267"; gene_biotype "snRNA";
NC_051336.1	cmsearch	gene	228916697	228916830	.	+	.	gene_id "LOC120100441"; transcript_id ""; db_xref "GeneID:120100441"; gbkey "Gene"; gene "LOC120100441"; gene_biotype "snoRNA";
NC_051336.1	cmsearch	gene	230277767	230277910	.	+	.	gene_id "LOC120100406"; transcript_id ""; db_xref "GeneID:120100406"; gbkey "Gene"; gene "LOC120100406"; gene_biotype "snoRNA";
NC_051336.1	cmsearch	gene	230366830	230366976	.	-	.	gene_id "LOC120100113"; transcript_id ""; db_xref "GeneID:120100113"; gbkey "Gene"; gene "LOC120100113"; gene_biotype "snRNA";
NC_051336.1	cmsearch	gene	230410837	230411027	.	+	.	gene_id "LOC120100289"; transcript_id ""; db_xref "GeneID:120100289"; gbkey "Gene"; gene "LOC120100289"; gene_biotype "snRNA";
NC_051336.1	cmsearch	gene	231098458	231098594	.	+	.	gene_id "LOC120100359"; transcript_id ""; db_xref "GeneID:120100359"; gbkey "Gene"; gene "LOC120100359"; gene_biotype "snoRNA";
NC_051336.1	cmsearch	gene	231804196	231804302	.	+	.	gene_id "LOC120100158"; transcript_id ""; db_xref "GeneID:120100158"; gbkey "Gene"; gene "LOC120100158"; gene_biotype "snRNA";
NC_051336.1	cmsearch	gene	232131169	232131300	.	-	.	gene_id "LOC120100208"; transcript_id ""; db_xref "GeneID:120100208"; gbkey "Gene"; gene "LOC120100208"; gene_biotype "snoRNA";
NC_051336.1	BestRefSeq	gene	232337767	232337810	.	-	.	gene_id "Mir107-5p"; transcript_id ""; db_xref "GeneID:100314022"; db_xref "miRBase:MI0000890"; db_xref "RGD:2325578"; description "microRNA 107"; gbkey "Gene"; gene "Mir107"; gene_biotype "miRNA"; gene_synonym "rno-mir-107";
NC_051336.1	BestRefSeq	gene	232337811	232337853	.	-	.	gene_id "Mir107-3p"; transcript_id ""; db_xref "GeneID:100314022"; db_xref "miRBase:MI0000890"; db_xref "RGD:2325578"; description "microRNA 107"; gbkey "Gene"; gene "Mir107"; gene_biotype "miRNA"; gene_synonym "rno-mir-107";
NC_051336.1	cmsearch	gene	232787072	232787201	.	+	.	gene_id "LOC120100445"; transcript_id ""; db_xref "GeneID:120100445"; gbkey "Gene"; gene "LOC120100445"; gene_biotype "snoRNA";
NC_051336.1	cmsearch	gene	233392193	233392295	.	-	.	gene_id "LOC120100195"; transcript_id ""; db_xref "GeneID:120100195"; gbkey "Gene"; gene "LOC120100195"; gene_biotype "snRNA";
NC_051336.1	cmsearch	gene	233401988	233402113	.	-	.	gene_id "LOC120100447"; transcript_id ""; db_xref "GeneID:120100447"; gbkey "Gene"; gene "LOC120100447"; gene_biotype "snoRNA";
NC_051336.1	cmsearch	gene	233558763	233558869	.	-	.	gene_id "LOC120100148"; transcript_id ""; db_xref "GeneID:120100148"; gbkey "Gene"; gene "LOC120100148"; gene_biotype "snRNA";
NC_051336.1	cmsearch	gene	233608349	233608479	.	+	.	gene_id "LOC120100436"; transcript_id ""; db_xref "GeneID:120100436"; gbkey "Gene"; gene "LOC120100436"; gene_biotype "snoRNA";
NC_051336.1	cmsearch	gene	236964451	236964553	.	-	.	gene_id "LOC120100191"; transcript_id ""; db_xref "GeneID:120100191"; gbkey "Gene"; gene "LOC120100191"; gene_biotype "snRNA";
NC_051336.1	cmsearch	gene	237316377	237316482	.	+	.	gene_id "LOC120100168"; transcript_id ""; db_xref "GeneID:120100168"; gbkey "Gene"; gene "LOC120100168"; gene_biotype "snRNA";
NC_051336.1	cmsearch	gene	237403828	237403930	.	-	.	gene_id "LOC120100152"; transcript_id ""; db_xref "GeneID:120100152"; gbkey "Gene"; gene "LOC120100152"; gene_biotype "snRNA";
NC_051336.1	cmsearch	gene	237755141	237755246	.	+	.	gene_id "LOC120100165"; transcript_id ""; db_xref "GeneID:120100165"; gbkey "Gene"; gene "LOC120100165"; gene_biotype "snRNA";
NC_051336.1	cmsearch	gene	238926408	238926515	.	-	.	gene_id "LOC120100134"; transcript_id ""; db_xref "GeneID:120100134"; gbkey "Gene"; gene "LOC120100134"; gene_biotype "snRNA";
NC_051336.1	BestRefSeq	gene	241088905	241088949	.	-	.	gene_id "Mir3085-5p"; transcript_id ""; db_xref "GeneID:100526566"; db_xref "miRBase:MI0015403"; db_xref "RGD:4888610"; description "microRNA 3085"; gbkey "Gene"; gene "Mir3085"; gene_biotype "miRNA"; gene_synonym "rno-mir-3085";
NC_051336.1	BestRefSeq	gene	241088950	241088993	.	-	.	gene_id "Mir3085-3p"; transcript_id ""; db_xref "GeneID:100526566"; db_xref "miRBase:MI0015403"; db_xref "RGD:4888610"; description "microRNA 3085"; gbkey "Gene"; gene "Mir3085"; gene_biotype "miRNA"; gene_synonym "rno-mir-3085";
NC_051336.1	cmsearch	gene	243001398	243001540	.	-	.	gene_id "LOC120100467"; transcript_id ""; db_xref "GeneID:120100467"; gbkey "Gene"; gene "LOC120100467"; gene_biotype "snoRNA";
NC_051336.1	cmsearch	gene	243043698	243043804	.	+	.	gene_id "LOC120100198"; transcript_id ""; db_xref "GeneID:120100198"; gbkey "Gene"; gene "LOC120100198"; gene_biotype "snRNA";
NC_051336.1	cmsearch	gene	243285618	243285736	.	+	.	gene_id "LOC120100217"; transcript_id ""; db_xref "GeneID:120100217"; gbkey "Gene"; gene "LOC120100217"; gene_biotype "rRNA";
NC_051336.1	cmsearch	gene	243761050	243761168	.	+	.	gene_id "LOC120100110"; transcript_id ""; db_xref "GeneID:120100110"; gbkey "Gene"; gene "LOC120100110"; gene_biotype "rRNA";
NC_051336.1	cmsearch	gene	243798008	243798114	.	+	.	gene_id "LOC120100174"; transcript_id ""; db_xref "GeneID:120100174"; gbkey "Gene"; gene "LOC120100174"; gene_biotype "snRNA";
NC_051336.1	cmsearch	gene	245039585	245039691	.	-	.	gene_id "LOC120100126"; transcript_id ""; db_xref "GeneID:120100126"; gbkey "Gene"; gene "LOC120100126"; gene_biotype "snRNA";
NC_051336.1	BestRefSeq	gene	245203438	245203481	.	+	.	gene_id "Mir146b-5p"; transcript_id ""; db_xref "GeneID:100314121"; db_xref "miRBase:MI0006342"; db_xref "RGD:2314885"; description "microRNA 146b"; gbkey "Gene"; gene "Mir146b"; gene_biotype "miRNA"; gene_synonym "rno-mir-146b";
NC_051336.1	BestRefSeq	gene	245203482	245203525	.	+	.	gene_id "Mir146b-3p"; transcript_id ""; db_xref "GeneID:100314121"; db_xref "miRBase:MI0006342"; db_xref "RGD:2314885"; description "microRNA 146b"; gbkey "Gene"; gene "Mir146b"; gene_biotype "miRNA"; gene_synonym "rno-mir-146b";
NC_051336.1	tRNAscan-SE	gene	245429192	245429266	.	-	.	gene_id "Trnah-aug"; transcript_id ""; db_xref "GeneID:120100506"; gbkey "Gene"; gene "Trnah-aug"; gene_biotype "tRNA";
NC_051336.1	tRNAscan-SE	gene	245884622	245884694	.	-	.	gene_id "Trnar-ucu_1"; transcript_id ""; db_xref "GeneID:108349891"; gbkey "Gene"; gene "Trnar-ucu"; gene_biotype "tRNA";
NC_051336.1	tRNAscan-SE	gene	246363658	246363732	.	-	.	gene_id "Trnap-agg_11"; transcript_id ""; db_xref "GeneID:120100507"; gbkey "Gene"; gene "Trnap-agg"; gene_biotype "tRNA";
NC_051336.1	cmsearch	gene	246601434	246601537	.	-	.	gene_id "LOC120100197"; transcript_id ""; db_xref "GeneID:120100197"; gbkey "Gene"; gene "LOC120100197"; gene_biotype "snRNA";
NC_051336.1	BestRefSeq	gene	246786249	246786289	.	-	.	gene_id "Mir3584-5p"; transcript_id ""; db_xref "GeneID:100526598"; db_xref "miRBase:MI0015458"; db_xref "RGD:4888614"; description "microRNA 3584"; gbkey "Gene"; gene "Mir3584"; gene_biotype "miRNA"; gene_synonym "Mir3584-1"; gene_synonym "rno-mir-3584"; gene_synonym "rno-mir-3584-1";
NC_051336.1	BestRefSeq	gene	246786290	246786329	.	-	.	gene_id "Mir3584-3p"; transcript_id ""; db_xref "GeneID:100526598"; db_xref "miRBase:MI0015458"; db_xref "RGD:4888614"; description "microRNA 3584"; gbkey "Gene"; gene "Mir3584"; gene_biotype "miRNA"; gene_synonym "Mir3584-1"; gene_synonym "rno-mir-3584"; gene_synonym "rno-mir-3584-1";
NC_051336.1	tRNAscan-SE	gene	247030084	247030156	.	-	.	gene_id "Trnak-cuu"; transcript_id ""; db_xref "GeneID:108349892"; gbkey "Gene"; gene "Trnak-cuu"; gene_biotype "tRNA";
NC_051336.1	tRNAscan-SE	gene	247319517	247319589	.	-	.	gene_id "Trnak-cuu_1"; transcript_id ""; db_xref "GeneID:108349893"; gbkey "Gene"; gene "Trnak-cuu"; gene_biotype "tRNA";
NC_051336.1	cmsearch	gene	247357347	247357477	.	-	.	gene_id "LOC120100433"; transcript_id ""; db_xref "GeneID:120100433"; gbkey "Gene"; gene "LOC120100433"; gene_biotype "snoRNA";
NC_051336.1	cmsearch	gene	247861966	247862109	.	+	.	gene_id "LOC120100408"; transcript_id ""; db_xref "GeneID:120100408"; gbkey "Gene"; gene "LOC120100408"; gene_biotype "snoRNA";
NC_051336.1	cmsearch	gene	250185783	250185889	.	-	.	gene_id "LOC120100146"; transcript_id ""; db_xref "GeneID:120100146"; gbkey "Gene"; gene "LOC120100146"; gene_biotype "snRNA";
NC_051336.1	cmsearch	gene	252970938	252971065	.	+	.	gene_id "LOC120100368"; transcript_id ""; db_xref "GeneID:120100368"; gbkey "Gene"; gene "LOC120100368"; gene_biotype "snoRNA";
NC_051336.1	tRNAscan-SE	gene	254740030	254740104	.	+	.	gene_id "Trnav-aac_2"; transcript_id ""; db_xref "GeneID:120100521"; gbkey "Gene"; gene "Trnav-aac"; gene_biotype "tRNA";
NC_051336.1	BestRefSeq	gene	256501216	256501266	.	+	.	gene_id "Mir6316-5p"; transcript_id ""; db_xref "GeneID:102466622"; db_xref "miRBase:MI0021838"; db_xref "RGD:7489025"; description "microRNA 6316"; gbkey "Gene"; gene "Mir6316"; gene_biotype "miRNA"; gene_synonym "rno-mir-6316";
NC_051336.1	BestRefSeq	gene	256501267	256501316	.	+	.	gene_id "Mir6316-3p"; transcript_id ""; db_xref "GeneID:102466622"; db_xref "miRBase:MI0021838"; db_xref "RGD:7489025"; description "microRNA 6316"; gbkey "Gene"; gene "Mir6316"; gene_biotype "miRNA"; gene_synonym "rno-mir-6316";
NC_051336.1	tRNAscan-SE	gene	257560546	257560626	.	+	.	gene_id "Trnap-ggg_1"; transcript_id ""; db_xref "GeneID:120100522"; gbkey "Gene"; gene "Trnap-ggg"; gene_biotype "tRNA";
NC_051336.1	tRNAscan-SE	gene	257579412	257579492	.	+	.	gene_id "Trnap-ggg_2"; transcript_id ""; db_xref "GeneID:120100523"; gbkey "Gene"; gene "Trnap-ggg"; gene_biotype "tRNA";
NC_051336.1	cmsearch	gene	258235453	258235594	.	+	.	gene_id "LOC120100404"; transcript_id ""; db_xref "GeneID:120100404"; gbkey "Gene"; gene "LOC120100404"; gene_biotype "snoRNA";
NC_051336.1	cmsearch	gene	258809907	258810012	.	-	.	gene_id "LOC120100142"; transcript_id ""; db_xref "GeneID:120100142"; gbkey "Gene"; gene "LOC120100142"; gene_biotype "snRNA";
NC_051336.1	tRNAscan-SE	gene	259501726	259501804	.	+	.	gene_id "Trnap-agg_12"; transcript_id ""; db_xref "GeneID:120100524"; gbkey "Gene"; gene "Trnap-agg"; gene_biotype "tRNA";
NC_051336.1	cmsearch	gene	259917206	259917337	.	-	.	gene_id "LOC120093054"; transcript_id ""; db_xref "GeneID:120093054"; gbkey "Gene"; gene "LOC120093054"; gene_biotype "snoRNA";
NC_051336.1	cmsearch	gene	260136759	260136887	.	-	.	gene_id "LOC120100371"; transcript_id ""; db_xref "GeneID:120100371"; gbkey "Gene"; gene "LOC120100371"; gene_biotype "snoRNA";
NC_051336.1	cmsearch	gene	260249584	260249690	.	+	.	gene_id "LOC120100149"; transcript_id ""; db_xref "GeneID:120100149"; gbkey "Gene"; gene "LOC120100149"; gene_biotype "snRNA";
NC_051337.1	cmsearch	gene	61727	61880	.	-	.	gene_id "LOC120101164"; transcript_id ""; db_xref "GeneID:120101164"; gbkey "Gene"; gene "LOC120101164"; gene_biotype "rRNA";
NC_051337.1	cmsearch	gene	590062	590215	.	+	.	gene_id "LOC120101120"; transcript_id ""; db_xref "GeneID:120101120"; gbkey "Gene"; gene "LOC120101120"; gene_biotype "rRNA";
NC_051337.1	cmsearch	gene	719524	719677	.	+	.	gene_id "LOC120101153"; transcript_id ""; db_xref "GeneID:120101153"; gbkey "Gene"; gene "LOC120101153"; gene_biotype "rRNA";
NC_051337.1	cmsearch	gene	788239	788392	.	-	.	gene_id "LOC120101131"; transcript_id ""; db_xref "GeneID:120101131"; gbkey "Gene"; gene "LOC120101131"; gene_biotype "rRNA";
NC_051337.1	cmsearch	gene	954583	954735	.	+	.	gene_id "LOC120101316"; transcript_id ""; db_xref "GeneID:120101316"; gbkey "Gene"; gene "LOC120101316"; gene_biotype "rRNA";
NC_051337.1	cmsearch	gene	1237182	1237334	.	+	.	gene_id "LOC120101142"; transcript_id ""; db_xref "GeneID:120101142"; gbkey "Gene"; gene "LOC120101142"; gene_biotype "rRNA";
NC_051337.1	cmsearch	gene	1362812	1362964	.	+	.	gene_id "LOC120101393"; transcript_id ""; db_xref "GeneID:120101393"; gbkey "Gene"; gene "LOC120101393"; gene_biotype "rRNA";
NC_051337.1	cmsearch	gene	2073612	2073764	.	-	.	gene_id "LOC120101109"; transcript_id ""; db_xref "GeneID:120101109"; gbkey "Gene"; gene "LOC120101109"; gene_biotype "rRNA";
NC_051337.1	cmsearch	gene	3046721	3046873	.	-	.	gene_id "LOC120101175"; transcript_id ""; db_xref "GeneID:120101175"; gbkey "Gene"; gene "LOC120101175"; gene_biotype "rRNA";
NC_051337.1	cmsearch	gene	3556866	3557018	.	-	.	gene_id "LOC120101382"; transcript_id ""; db_xref "GeneID:120101382"; gbkey "Gene"; gene "LOC120101382"; gene_biotype "rRNA";
NC_051337.1	cmsearch	gene	4108368	4108474	.	+	.	gene_id "LOC120101152"; transcript_id ""; db_xref "GeneID:120101152"; gbkey "Gene"; gene "LOC120101152"; gene_biotype "snRNA";
NC_051337.1	cmsearch	gene	5456116	5456247	.	-	.	gene_id "LOC120101286"; transcript_id ""; db_xref "GeneID:120101286"; gbkey "Gene"; gene "LOC120101286"; gene_biotype "snoRNA";
NC_051337.1	cmsearch	gene	6305435	6305566	.	-	.	gene_id "LOC120101280"; transcript_id ""; db_xref "GeneID:120101280"; gbkey "Gene"; gene "LOC120101280"; gene_biotype "snoRNA";
NC_051337.1	cmsearch	gene	7772452	7772555	.	+	.	gene_id "LOC120101184"; transcript_id ""; db_xref "GeneID:120101184"; gbkey "Gene"; gene "LOC120101184"; gene_biotype "snRNA";
NC_051337.1	cmsearch	gene	8261919	8262025	.	-	.	gene_id "LOC120101163"; transcript_id ""; db_xref "GeneID:120101163"; gbkey "Gene"; gene "LOC120101163"; gene_biotype "snRNA";
NC_051337.1	cmsearch	gene	8334732	8334859	.	-	.	gene_id "LOC120101325"; transcript_id ""; db_xref "GeneID:120101325"; gbkey "Gene"; gene "LOC120101325"; gene_biotype "snoRNA";
NC_051337.1	cmsearch	gene	11391929	11392087	.	-	.	gene_id "LOC120101384"; transcript_id ""; db_xref "GeneID:120101384"; gbkey "Gene"; gene "LOC120101384"; gene_biotype "snRNA";
NC_051337.1	tRNAscan-SE	gene	12655850	12655924	.	+	.	gene_id "Trnap-ggg_3"; transcript_id ""; db_xref "GeneID:120101399"; gbkey "Gene"; gene "Trnap-ggg"; gene_biotype "tRNA";
NC_051337.1	cmsearch	gene	12677252	12677358	.	-	.	gene_id "LOC120101160"; transcript_id ""; db_xref "GeneID:120101160"; gbkey "Gene"; gene "LOC120101160"; gene_biotype "snRNA";
NC_051337.1	BestRefSeq	gene	14197711	14197769	.	-	.	gene_id "Mir3597-2-5p"; transcript_id ""; db_xref "GeneID:100526636"; db_xref "miRBase:MI0015439"; db_xref "RGD:4888542"; description "microRNA 3597-2"; gbkey "Gene"; gene "Mir3597-2"; gene_biotype "miRNA"; gene_synonym "Mir9b-2"; gene_synonym "rno-mir-3597-2"; gene_synonym "rno-mir-9b-2";
NC_051337.1	BestRefSeq	gene	14197770	14197828	.	-	.	gene_id "Mir3597-2-3p"; transcript_id ""; db_xref "GeneID:100526636"; db_xref "miRBase:MI0015439"; db_xref "RGD:4888542"; description "microRNA 3597-2"; gbkey "Gene"; gene "Mir3597-2"; gene_biotype "miRNA"; gene_synonym "Mir9b-2"; gene_synonym "rno-mir-3597-2"; gene_synonym "rno-mir-9b-2";
NC_051337.1	BestRefSeq	gene	14197724	14197767	.	+	.	gene_id "Mir9-2-5p"; transcript_id ""; db_xref "GeneID:100313995"; db_xref "miRBase:MI0000840"; db_xref "RGD:2325602"; description "microRNA 9-2"; gbkey "Gene"; gene "Mir9-2"; gene_biotype "miRNA"; gene_synonym "Mir9a-2"; gene_synonym "rno-mir-9-2"; gene_synonym "rno-mir-9a-2";
NC_051337.1	BestRefSeq	gene	14197768	14197810	.	+	.	gene_id "Mir9-2-3p"; transcript_id ""; db_xref "GeneID:100313995"; db_xref "miRBase:MI0000840"; db_xref "RGD:2325602"; description "microRNA 9-2"; gbkey "Gene"; gene "Mir9-2"; gene_biotype "miRNA"; gene_synonym "Mir9a-2"; gene_synonym "rno-mir-9-2"; gene_synonym "rno-mir-9a-2";
NC_051337.1	BestRefSeq	gene	16841971	16842030	.	-	.	gene_id "LOC252890"; transcript_id ""; db_xref "GeneID:252890"; db_xref "RGD:727842"; description "Z39 small nucleolar RNA"; gbkey "Gene"; gene "LOC252890"; gene_biotype "snRNA";
NC_051337.1	cmsearch	gene	20322532	20322680	.	+	.	gene_id "LOC120101274"; transcript_id ""; db_xref "GeneID:120101274"; gbkey "Gene"; gene "LOC120101274"; gene_biotype "snoRNA";
NC_051337.1	cmsearch	gene	20551685	20551791	.	-	.	gene_id "LOC120101144"; transcript_id ""; db_xref "GeneID:120101144"; gbkey "Gene"; gene "LOC120101144"; gene_biotype "snRNA";
NC_051337.1	cmsearch	gene	21207780	21207914	.	+	.	gene_id "LOC120101372"; transcript_id ""; db_xref "GeneID:120101372"; gbkey "Gene"; gene "LOC120101372"; gene_biotype "snoRNA";
NC_051337.1	tRNAscan-SE	gene	22891078	22891152	.	-	.	gene_id "Trnal-aag_1"; transcript_id ""; db_xref "GeneID:120101416"; gbkey "Gene"; gene "Trnal-aag"; gene_biotype "tRNA";
NC_051337.1	cmsearch	gene	22974170	22974295	.	+	.	gene_id "LOC120101307"; transcript_id ""; db_xref "GeneID:120101307"; gbkey "Gene"; gene "LOC120101307"; gene_biotype "snoRNA";
NC_051337.1	cmsearch	gene	25092303	25092451	.	-	.	gene_id "LOC120101271"; transcript_id ""; db_xref "GeneID:120101271"; gbkey "Gene"; gene "LOC120101271"; gene_biotype "snoRNA";
NC_051337.1	cmsearch	gene	25098331	25098459	.	+	.	gene_id "LOC120101241"; transcript_id ""; db_xref "GeneID:120101241"; gbkey "Gene"; gene "LOC120101241"; gene_biotype "snoRNA";
NC_051337.1	cmsearch	gene	26415389	26415495	.	-	.	gene_id "LOC120101137"; transcript_id ""; db_xref "GeneID:120101137"; gbkey "Gene"; gene "LOC120101137"; gene_biotype "snRNA";
NC_051337.1	cmsearch	gene	26594260	26594397	.	+	.	gene_id "LOC120101373"; transcript_id ""; db_xref "GeneID:120101373"; gbkey "Gene"; gene "LOC120101373"; gene_biotype "snoRNA";
NC_051337.1	cmsearch	gene	26684960	26685025	.	-	.	gene_id "LOC120101365"; transcript_id ""; db_xref "GeneID:120101365"; gbkey "Gene"; gene "LOC120101365"; gene_biotype "snoRNA";
NC_051337.1	cmsearch	gene	27174665	27174822	.	-	.	gene_id "LOC120101383"; transcript_id ""; db_xref "GeneID:120101383"; gbkey "Gene"; gene "LOC120101383"; gene_biotype "snRNA";
NC_051337.1	cmsearch	gene	27400364	27400468	.	-	.	gene_id "LOC120101201"; transcript_id ""; db_xref "GeneID:120101201"; gbkey "Gene"; gene "LOC120101201"; gene_biotype "snRNA";
NC_051337.1	cmsearch	gene	29273209	29273341	.	+	.	gene_id "LOC120101361"; transcript_id ""; db_xref "GeneID:120101361"; gbkey "Gene"; gene "LOC120101361"; gene_biotype "snoRNA";
NC_051337.1	cmsearch	gene	29691424	29691555	.	-	.	gene_id "LOC120101283"; transcript_id ""; db_xref "GeneID:120101283"; gbkey "Gene"; gene "LOC120101283"; gene_biotype "snoRNA";
NC_051337.1	cmsearch	gene	29849669	29849772	.	+	.	gene_id "LOC120101204"; transcript_id ""; db_xref "GeneID:120101204"; gbkey "Gene"; gene "LOC120101204"; gene_biotype "snRNA";
NC_051337.1	cmsearch	gene	33443379	33443518	.	-	.	gene_id "LOC120101262"; transcript_id ""; db_xref "GeneID:120101262"; gbkey "Gene"; gene "LOC120101262"; gene_biotype "snoRNA";
NC_051337.1	cmsearch	gene	33471977	33472081	.	-	.	gene_id "LOC120101170"; transcript_id ""; db_xref "GeneID:120101170"; gbkey "Gene"; gene "LOC120101170"; gene_biotype "snRNA";
NC_051337.1	cmsearch	gene	34022197	34022326	.	-	.	gene_id "LOC120101238"; transcript_id ""; db_xref "GeneID:120101238"; gbkey "Gene"; gene "LOC120101238"; gene_biotype "snoRNA";
NC_051337.1	cmsearch	gene	35528616	35528722	.	-	.	gene_id "LOC120101138"; transcript_id ""; db_xref "GeneID:120101138"; gbkey "Gene"; gene "LOC120101138"; gene_biotype "snRNA";
NC_051337.1	cmsearch	gene	38583771	38583877	.	-	.	gene_id "LOC120101157"; transcript_id ""; db_xref "GeneID:120101157"; gbkey "Gene"; gene "LOC120101157"; gene_biotype "snRNA";
NC_051337.1	tRNAscan-SE	gene	40603673	40603753	.	-	.	gene_id "Trnav-aac_3"; transcript_id ""; db_xref "GeneID:120101418"; gbkey "Gene"; gene "Trnav-aac"; gene_biotype "tRNA";
NC_051337.1	BestRefSeq	gene	40928571	40928611	.	+	.	gene_id "Mir582-5p"; transcript_id ""; db_xref "GeneID:100314209"; db_xref "miRBase:MI0012595"; db_xref "RGD:2325413"; description "microRNA 582"; gbkey "Gene"; gene "Mir582"; gene_biotype "miRNA"; gene_synonym "rno-mir-582";
NC_051337.1	BestRefSeq	gene	40928612	40928651	.	+	.	gene_id "Mir582-3p"; transcript_id ""; db_xref "GeneID:100314209"; db_xref "miRBase:MI0012595"; db_xref "RGD:2325413"; description "microRNA 582"; gbkey "Gene"; gene "Mir582"; gene_biotype "miRNA"; gene_synonym "rno-mir-582";
NC_051337.1	tRNAscan-SE	gene	43198497	43198577	.	+	.	gene_id "Trnap-agg_13"; transcript_id ""; db_xref "GeneID:120101407"; gbkey "Gene"; gene "Trnap-agg"; gene_biotype "tRNA";
NC_051337.1	cmsearch	gene	44034250	44034357	.	+	.	gene_id "LOC120101181"; transcript_id ""; db_xref "GeneID:120101181"; gbkey "Gene"; gene "LOC120101181"; gene_biotype "snRNA";
NC_051337.1	BestRefSeq	gene	44669179	44669228	.	+	.	gene_id "Mir449c-5p"; transcript_id ""; db_xref "GeneID:100526629"; db_xref "miRBase:MI0015402"; db_xref "RGD:4888547"; description "microRNA 449c"; gbkey "Gene"; gene "Mir449c"; gene_biotype "miRNA"; gene_synonym "rno-mir-449c";
NC_051337.1	BestRefSeq	gene	44669229	44669277	.	+	.	gene_id "Mir449c-3p"; transcript_id ""; db_xref "GeneID:100526629"; db_xref "miRBase:MI0015402"; db_xref "RGD:4888547"; description "microRNA 449c"; gbkey "Gene"; gene "Mir449c"; gene_biotype "miRNA"; gene_synonym "rno-mir-449c";
NC_051337.1	BestRefSeq	gene	44670714	44670759	.	+	.	gene_id "Mir449a-5p"; transcript_id ""; db_xref "GeneID:100314068"; db_xref "miRBase:MI0001650"; db_xref "RGD:2325536"; description "microRNA 449a"; gbkey "Gene"; gene "Mir449a"; gene_biotype "miRNA"; gene_synonym "rno-mir-449a";
NC_051337.1	BestRefSeq	gene	44670760	44670804	.	+	.	gene_id "Mir449a-3p"; transcript_id ""; db_xref "GeneID:100314068"; db_xref "miRBase:MI0001650"; db_xref "RGD:2325536"; description "microRNA 449a"; gbkey "Gene"; gene "Mir449a"; gene_biotype "miRNA"; gene_synonym "rno-mir-449a";
NC_051337.1	tRNAscan-SE	gene	45997771	45997843	.	+	.	gene_id "Trnat-agu_1"; transcript_id ""; db_xref "GeneID:120101410"; gbkey "Gene"; gene "Trnat-agu"; gene_biotype "tRNA";
NC_051337.1	cmsearch	gene	46827938	46828043	.	+	.	gene_id "LOC120101185"; transcript_id ""; db_xref "GeneID:120101185"; gbkey "Gene"; gene "LOC120101185"; gene_biotype "snRNA";
NC_051337.1	cmsearch	gene	47999282	47999387	.	-	.	gene_id "LOC120101187"; transcript_id ""; db_xref "GeneID:120101187"; gbkey "Gene"; gene "LOC120101187"; gene_biotype "snRNA";
NC_051337.1	cmsearch	gene	51274136	51274279	.	-	.	gene_id "LOC120101265"; transcript_id ""; db_xref "GeneID:120101265"; gbkey "Gene"; gene "LOC120101265"; gene_biotype "snoRNA";
NC_051337.1	cmsearch	gene	51474951	51475023	.	+	.	gene_id "LOC120101211"; transcript_id ""; db_xref "GeneID:120101211"; gbkey "Gene"; gene "LOC120101211"; gene_biotype "snoRNA";
NC_051337.1	cmsearch	gene	51750739	51750849	.	+	.	gene_id "LOC120101199"; transcript_id ""; db_xref "GeneID:120101199"; gbkey "Gene"; gene "LOC120101199"; gene_biotype "snRNA";
NC_051337.1	cmsearch	gene	52823012	52823132	.	-	.	gene_id "LOC120101369"; transcript_id ""; db_xref "GeneID:120101369"; gbkey "Gene"; gene "LOC120101369"; gene_biotype "snRNA";
NC_051337.1	cmsearch	gene	53778599	53778725	.	+	.	gene_id "LOC120101290"; transcript_id ""; db_xref "GeneID:120101290"; gbkey "Gene"; gene "LOC120101290"; gene_biotype "snoRNA";
NC_051337.1	cmsearch	gene	54076193	54076322	.	+	.	gene_id "LOC120101296"; transcript_id ""; db_xref "GeneID:120101296"; gbkey "Gene"; gene "LOC120101296"; gene_biotype "snoRNA";
NC_051337.1	cmsearch	gene	54217160	54217239	.	+	.	gene_id "LOC120101363"; transcript_id ""; db_xref "GeneID:120101363"; gbkey "Gene"; gene "LOC120101363"; gene_biotype "snoRNA";
NC_051337.1	cmsearch	gene	55289605	55289731	.	-	.	gene_id "LOC120101337"; transcript_id ""; db_xref "GeneID:120101337"; gbkey "Gene"; gene "LOC120101337"; gene_biotype "snoRNA";
NC_051337.1	cmsearch	gene	56422133	56422274	.	-	.	gene_id "LOC120101125"; transcript_id ""; db_xref "GeneID:120101125"; gbkey "Gene"; gene "LOC120101125"; gene_biotype "snRNA";
NC_051337.1	cmsearch	gene	56929825	56930018	.	+	.	gene_id "LOC120101118"; transcript_id ""; db_xref "GeneID:120101118"; gbkey "Gene"; gene "LOC120101118"; gene_biotype "snRNA";
NC_051337.1	cmsearch	gene	60340441	60340572	.	-	.	gene_id "LOC120101289"; transcript_id ""; db_xref "GeneID:120101289"; gbkey "Gene"; gene "LOC120101289"; gene_biotype "snoRNA";
NC_051337.1	cmsearch	gene	61082240	61082346	.	+	.	gene_id "LOC120101168"; transcript_id ""; db_xref "GeneID:120101168"; gbkey "Gene"; gene "LOC120101168"; gene_biotype "snRNA";
NC_051337.1	cmsearch	gene	62806517	62806619	.	+	.	gene_id "LOC120101173"; transcript_id ""; db_xref "GeneID:120101173"; gbkey "Gene"; gene "LOC120101173"; gene_biotype "snRNA";
NC_051337.1	cmsearch	gene	70446607	70446735	.	+	.	gene_id "LOC120101245"; transcript_id ""; db_xref "GeneID:120101245"; gbkey "Gene"; gene "LOC120101245"; gene_biotype "snoRNA";
NC_051337.1	tRNAscan-SE	gene	72842427	72842507	.	+	.	gene_id "Trnav-aac_4"; transcript_id ""; db_xref "GeneID:120101417"; gbkey "Gene"; gene "Trnav-aac"; gene_biotype "tRNA";
NC_051337.1	cmsearch	gene	73474966	73475097	.	+	.	gene_id "LOC120101302"; transcript_id ""; db_xref "GeneID:120101302"; gbkey "Gene"; gene "LOC120101302"; gene_biotype "snoRNA";
NC_051337.1	cmsearch	gene	74061268	74061423	.	-	.	gene_id "LOC120101395"; transcript_id ""; db_xref "GeneID:120101395"; gbkey "Gene"; gene "LOC120101395"; gene_biotype "snRNA";
NC_051337.1	cmsearch	gene	74260848	74261011	.	+	.	gene_id "LOC120101366"; transcript_id ""; db_xref "GeneID:120101366"; gbkey "Gene"; gene "LOC120101366"; gene_biotype "snRNA";
NC_051337.1	cmsearch	gene	75179052	75179214	.	-	.	gene_id "LOC120101390"; transcript_id ""; db_xref "GeneID:120101390"; gbkey "Gene"; gene "LOC120101390"; gene_biotype "snRNA";
NC_051337.1	cmsearch	gene	76648113	76648175	.	-	.	gene_id "LOC120101219"; transcript_id ""; db_xref "GeneID:120101219"; gbkey "Gene"; gene "LOC120101219"; gene_biotype "snRNA";
NC_051337.1	cmsearch	gene	77675621	77675749	.	-	.	gene_id "LOC120101320"; transcript_id ""; db_xref "GeneID:120101320"; gbkey "Gene"; gene "LOC120101320"; gene_biotype "snoRNA";
NC_051337.1	cmsearch	gene	80897446	80897577	.	-	.	gene_id "LOC120101317"; transcript_id ""; db_xref "GeneID:120101317"; gbkey "Gene"; gene "LOC120101317"; gene_biotype "snoRNA";
NC_051337.1	cmsearch	gene	80908511	80908615	.	+	.	gene_id "LOC120101176"; transcript_id ""; db_xref "GeneID:120101176"; gbkey "Gene"; gene "LOC120101176"; gene_biotype "snRNA";
NC_051337.1	cmsearch	gene	80985399	80985530	.	-	.	gene_id "LOC120101293"; transcript_id ""; db_xref "GeneID:120101293"; gbkey "Gene"; gene "LOC120101293"; gene_biotype "snoRNA";
NC_051337.1	cmsearch	gene	81599920	81599980	.	+	.	gene_id "LOC120101223"; transcript_id ""; db_xref "GeneID:120101223"; gbkey "Gene"; gene "LOC120101223"; gene_biotype "snRNA";
NC_051337.1	cmsearch	gene	82148364	82148523	.	-	.	gene_id "LOC120101380"; transcript_id ""; db_xref "GeneID:120101380"; gbkey "Gene"; gene "LOC120101380"; gene_biotype "snRNA";
NC_051337.1	cmsearch	gene	82177295	82177424	.	-	.	gene_id "LOC120101300"; transcript_id ""; db_xref "GeneID:120101300"; gbkey "Gene"; gene "LOC120101300"; gene_biotype "snoRNA";
NC_051337.1	cmsearch	gene	82790417	82790548	.	-	.	gene_id "LOC120101303"; transcript_id ""; db_xref "GeneID:120101303"; gbkey "Gene"; gene "LOC120101303"; gene_biotype "snoRNA";
NC_051337.1	cmsearch	gene	82944492	82944598	.	-	.	gene_id "LOC120101135"; transcript_id ""; db_xref "GeneID:120101135"; gbkey "Gene"; gene "LOC120101135"; gene_biotype "snRNA";
NC_051337.1	cmsearch	gene	83306918	83306987	.	-	.	gene_id "LOC120101370"; transcript_id ""; db_xref "GeneID:120101370"; gbkey "Gene"; gene "LOC120101370"; gene_biotype "snoRNA";
NC_051337.1	cmsearch	gene	83782193	83782299	.	+	.	gene_id "LOC120101139"; transcript_id ""; db_xref "GeneID:120101139"; gbkey "Gene"; gene "LOC120101139"; gene_biotype "snRNA";
NC_051337.1	cmsearch	gene	89344857	89344915	.	-	.	gene_id "LOC120101217"; transcript_id ""; db_xref "GeneID:120101217"; gbkey "Gene"; gene "LOC120101217"; gene_biotype "snRNA";
NC_051337.1	tRNAscan-SE	gene	90240242	90240315	.	+	.	gene_id "Trnaa-agc_10"; transcript_id ""; db_xref "GeneID:120101426"; gbkey "Gene"; gene "Trnaa-agc"; gene_biotype "tRNA";
NC_051337.1	cmsearch	gene	90789509	90789640	.	+	.	gene_id "LOC120101304"; transcript_id ""; db_xref "GeneID:120101304"; gbkey "Gene"; gene "LOC120101304"; gene_biotype "snoRNA";
NC_051337.1	cmsearch	gene	91431415	91431521	.	+	.	gene_id "LOC120101172"; transcript_id ""; db_xref "GeneID:120101172"; gbkey "Gene"; gene "LOC120101172"; gene_biotype "snRNA";
NC_051337.1	cmsearch	gene	91597914	91598020	.	+	.	gene_id "LOC120101178"; transcript_id ""; db_xref "GeneID:120101178"; gbkey "Gene"; gene "LOC120101178"; gene_biotype "snRNA";
NC_051337.1	cmsearch	gene	91600596	91600702	.	+	.	gene_id "LOC120101159"; transcript_id ""; db_xref "GeneID:120101159"; gbkey "Gene"; gene "LOC120101159"; gene_biotype "snRNA";
NC_051337.1	cmsearch	gene	92916705	92916823	.	+	.	gene_id "LOC120101256"; transcript_id ""; db_xref "GeneID:120101256"; gbkey "Gene"; gene "LOC120101256"; gene_biotype "snoRNA";
NC_051337.1	cmsearch	gene	93083352	93083478	.	+	.	gene_id "LOC120101326"; transcript_id ""; db_xref "GeneID:120101326"; gbkey "Gene"; gene "LOC120101326"; gene_biotype "snoRNA";
NC_051337.1	cmsearch	gene	94863825	94863931	.	-	.	gene_id "LOC120101141"; transcript_id ""; db_xref "GeneID:120101141"; gbkey "Gene"; gene "LOC120101141"; gene_biotype "snRNA";
NC_051337.1	cmsearch	gene	97739683	97739817	.	-	.	gene_id "LOC120101339"; transcript_id ""; db_xref "GeneID:120101339"; gbkey "Gene"; gene "LOC120101339"; gene_biotype "snoRNA";
NC_051337.1	cmsearch	gene	99201277	99201403	.	+	.	gene_id "LOC120101332"; transcript_id ""; db_xref "GeneID:120101332"; gbkey "Gene"; gene "LOC120101332"; gene_biotype "snoRNA";
NC_051337.1	BestRefSeq	gene	100134866	100134920	.	+	.	gene_id "Mir124-2-5p"; transcript_id ""; db_xref "GeneID:100314024"; db_xref "miRBase:MI0000894"; db_xref "RGD:2325576"; description "microRNA 124-2"; gbkey "Gene"; gene "Mir124-2"; gene_biotype "miRNA"; gene_synonym "rno-mir-124-2";
NC_051337.1	BestRefSeq	gene	100134921	100134974	.	+	.	gene_id "Mir124-2-3p"; transcript_id ""; db_xref "GeneID:100314024"; db_xref "miRBase:MI0000894"; db_xref "RGD:2325576"; description "microRNA 124-2"; gbkey "Gene"; gene "Mir124-2"; gene_biotype "miRNA"; gene_synonym "rno-mir-124-2";
NC_051337.1	cmsearch	gene	101035275	101035413	.	+	.	gene_id "LOC120101264"; transcript_id ""; db_xref "GeneID:120101264"; gbkey "Gene"; gene "LOC120101264"; gene_biotype "snoRNA";
NC_051337.1	tRNAscan-SE	gene	102087287	102087359	.	-	.	gene_id "Trnar-acg"; transcript_id ""; db_xref "GeneID:108350315"; gbkey "Gene"; gene "Trnar-acg"; gene_biotype "tRNA";
NC_051337.1	tRNAscan-SE	gene	102087698	102087791	.	+	.	gene_id "Trnay-gua"; transcript_id ""; db_xref "GeneID:120101400"; gbkey "Gene"; gene "Trnay-gua"; gene_biotype "tRNA";
NC_051337.1	tRNAscan-SE	gene	102088114	102088203	.	+	.	gene_id "Trnay-gua_1"; transcript_id ""; db_xref "GeneID:108350298"; gbkey "Gene"; gene "Trnay-gua"; gene_biotype "tRNA";
NC_051337.1	cmsearch	gene	102241494	102241597	.	+	.	gene_id "LOC120101174"; transcript_id ""; db_xref "GeneID:120101174"; gbkey "Gene"; gene "LOC120101174"; gene_biotype "snRNA";
NC_051337.1	cmsearch	gene	104246207	104246348	.	-	.	gene_id "LOC120101269"; transcript_id ""; db_xref "GeneID:120101269"; gbkey "Gene"; gene "LOC120101269"; gene_biotype "snoRNA";
NC_051337.1	cmsearch	gene	105678120	105678309	.	-	.	gene_id "LOC120101398"; transcript_id ""; db_xref "GeneID:120101398"; gbkey "Gene"; gene "LOC120101398"; gene_biotype "snRNA";
NC_051337.1	cmsearch	gene	107574094	107574240	.	+	.	gene_id "LOC120101275"; transcript_id ""; db_xref "GeneID:120101275"; gbkey "Gene"; gene "LOC120101275"; gene_biotype "snoRNA";
NC_051337.1	cmsearch	gene	108935155	108935294	.	+	.	gene_id "LOC120101250"; transcript_id ""; db_xref "GeneID:120101250"; gbkey "Gene"; gene "LOC120101250"; gene_biotype "snoRNA";
NC_051337.1	cmsearch	gene	109290944	109291087	.	+	.	gene_id "LOC120101266"; transcript_id ""; db_xref "GeneID:120101266"; gbkey "Gene"; gene "LOC120101266"; gene_biotype "snoRNA";
NC_051337.1	cmsearch	gene	112190391	112190553	.	+	.	gene_id "LOC120101379"; transcript_id ""; db_xref "GeneID:120101379"; gbkey "Gene"; gene "LOC120101379"; gene_biotype "snRNA";
NC_051337.1	tRNAscan-SE	gene	112797857	112797929	.	-	.	gene_id "Trnav-aac_5"; transcript_id ""; db_xref "GeneID:108350316"; gbkey "Gene"; gene "Trnav-aac"; gene_biotype "tRNA";
NC_051337.1	cmsearch	gene	112863681	112863811	.	+	.	gene_id "LOC120101297"; transcript_id ""; db_xref "GeneID:120101297"; gbkey "Gene"; gene "LOC120101297"; gene_biotype "snoRNA";
NC_051337.1	BestRefSeq	gene	113989203	113989251	.	-	.	gene_id "Mir551b-5p"; transcript_id ""; db_xref "GeneID:100314268"; db_xref "miRBase:MI0006343"; db_xref "RGD:2325355"; description "microRNA 551b"; gbkey "Gene"; gene "Mir551b"; gene_biotype "miRNA"; gene_synonym "rno-mir-551b";
NC_051337.1	BestRefSeq	gene	113989252	113989300	.	-	.	gene_id "Mir551b-3p"; transcript_id ""; db_xref "GeneID:100314268"; db_xref "miRBase:MI0006343"; db_xref "RGD:2325355"; description "microRNA 551b"; gbkey "Gene"; gene "Mir551b"; gene_biotype "miRNA"; gene_synonym "rno-mir-551b";
NC_051337.1	cmsearch	gene	115082698	115082841	.	-	.	gene_id "LOC120101259"; transcript_id ""; db_xref "GeneID:120101259"; gbkey "Gene"; gene "LOC120101259"; gene_biotype "snoRNA";
NC_051337.1	cmsearch	gene	115455806	115455946	.	+	.	gene_id "LOC120101270"; transcript_id ""; db_xref "GeneID:120101270"; gbkey "Gene"; gene "LOC120101270"; gene_biotype "snoRNA";
NC_051337.1	cmsearch	gene	116803654	116803785	.	-	.	gene_id "LOC120101341"; transcript_id ""; db_xref "GeneID:120101341"; gbkey "Gene"; gene "LOC120101341"; gene_biotype "snoRNA";
NC_051337.1	cmsearch	gene	118570694	118570798	.	+	.	gene_id "LOC120101180"; transcript_id ""; db_xref "GeneID:120101180"; gbkey "Gene"; gene "LOC120101180"; gene_biotype "snRNA";
NC_051337.1	cmsearch	gene	120460702	120460834	.	-	.	gene_id "LOC120101257"; transcript_id ""; db_xref "GeneID:120101257"; gbkey "Gene"; gene "LOC120101257"; gene_biotype "snoRNA";
NC_051337.1	cmsearch	gene	120627911	120628017	.	+	.	gene_id "LOC120101158"; transcript_id ""; db_xref "GeneID:120101158"; gbkey "Gene"; gene "LOC120101158"; gene_biotype "snRNA";
NC_051337.1	cmsearch	gene	120737785	120737921	.	-	.	gene_id "LOC120101292"; transcript_id ""; db_xref "GeneID:120101292"; gbkey "Gene"; gene "LOC120101292"; gene_biotype "snoRNA";
NC_051337.1	cmsearch	gene	120976196	120976326	.	-	.	gene_id "LOC120101309"; transcript_id ""; db_xref "GeneID:120101309"; gbkey "Gene"; gene "LOC120101309"; gene_biotype "snoRNA";
NC_051337.1	cmsearch	gene	122696074	122696229	.	+	.	gene_id "LOC120101387"; transcript_id ""; db_xref "GeneID:120101387"; gbkey "Gene"; gene "LOC120101387"; gene_biotype "snRNA";
NC_051337.1	cmsearch	gene	122823020	122823149	.	-	.	gene_id "LOC120101334"; transcript_id ""; db_xref "GeneID:120101334"; gbkey "Gene"; gene "LOC120101334"; gene_biotype "snoRNA";
NC_051337.1	cmsearch	gene	124425037	124425161	.	-	.	gene_id "LOC120101226"; transcript_id ""; db_xref "GeneID:120101226"; gbkey "Gene"; gene "LOC120101226"; gene_biotype "snoRNA";
NC_051337.1	cmsearch	gene	129578379	129578510	.	+	.	gene_id "LOC120101285"; transcript_id ""; db_xref "GeneID:120101285"; gbkey "Gene"; gene "LOC120101285"; gene_biotype "snoRNA";
NC_051337.1	cmsearch	gene	130664190	130664323	.	+	.	gene_id "LOC120101335"; transcript_id ""; db_xref "GeneID:120101335"; gbkey "Gene"; gene "LOC120101335"; gene_biotype "snoRNA";
NC_051337.1	cmsearch	gene	130780074	130780217	.	-	.	gene_id "LOC120101267"; transcript_id ""; db_xref "GeneID:120101267"; gbkey "Gene"; gene "LOC120101267"; gene_biotype "snoRNA";
NC_051337.1	cmsearch	gene	134528655	134528788	.	-	.	gene_id "LOC120101127"; transcript_id ""; db_xref "GeneID:120101127"; gbkey "Gene"; gene "LOC120101127"; gene_biotype "snRNA";
NC_051337.1	tRNAscan-SE	gene	135401149	135401220	.	+	.	gene_id "Trnap-ugg_1"; transcript_id ""; db_xref "GeneID:108350320"; gbkey "Gene"; gene "Trnap-ugg"; gene_biotype "tRNA";
NC_051337.1	tRNAscan-SE	gene	135402136	135402207	.	+	.	gene_id "Trnap-agg_14"; transcript_id ""; db_xref "GeneID:108350331"; gbkey "Gene"; gene "Trnap-agg"; gene_biotype "tRNA";
NC_051337.1	tRNAscan-SE	gene	136753070	136753142	.	+	.	gene_id "Trnak-cuu_2"; transcript_id ""; db_xref "GeneID:108350335"; gbkey "Gene"; gene "Trnak-cuu"; gene_biotype "tRNA";
NC_051337.1	tRNAscan-SE	gene	138840829	138840903	.	-	.	gene_id "Trnaa-agc_11"; transcript_id ""; db_xref "GeneID:120101419"; gbkey "Gene"; gene "Trnaa-agc"; gene_biotype "tRNA";
NC_051337.1	tRNAscan-SE	gene	138866655	138866735	.	+	.	gene_id "Trnaa-ggc"; transcript_id ""; db_xref "GeneID:120101404"; gbkey "Gene"; gene "Trnaa-ggc"; gene_biotype "tRNA";
NC_051337.1	cmsearch	gene	139378366	139378472	.	-	.	gene_id "LOC120101148"; transcript_id ""; db_xref "GeneID:120101148"; gbkey "Gene"; gene "LOC120101148"; gene_biotype "snRNA";
NC_051337.1	cmsearch	gene	140311336	140311463	.	+	.	gene_id "LOC120101340"; transcript_id ""; db_xref "GeneID:120101340"; gbkey "Gene"; gene "LOC120101340"; gene_biotype "snoRNA";
NC_051337.1	cmsearch	gene	141562874	141562937	.	+	.	gene_id "LOC120101218"; transcript_id ""; db_xref "GeneID:120101218"; gbkey "Gene"; gene "LOC120101218"; gene_biotype "snRNA";
NC_051337.1	tRNAscan-SE	gene	142013652	142013733	.	-	.	gene_id "Trnap-agg_15"; transcript_id ""; db_xref "GeneID:120101420"; gbkey "Gene"; gene "Trnap-agg"; gene_biotype "tRNA";
NC_051337.1	cmsearch	gene	144435226	144435328	.	-	.	gene_id "LOC120101169"; transcript_id ""; db_xref "GeneID:120101169"; gbkey "Gene"; gene "LOC120101169"; gene_biotype "snRNA";
NC_051337.1	tRNAscan-SE	gene	145791195	145791276	.	-	.	gene_id "Trnas-aga_4"; transcript_id ""; db_xref "GeneID:120101421"; gbkey "Gene"; gene "Trnas-aga"; gene_biotype "tRNA";
NC_051337.1	cmsearch	gene	146703955	146704098	.	+	.	gene_id "LOC120101261"; transcript_id ""; db_xref "GeneID:120101261"; gbkey "Gene"; gene "LOC120101261"; gene_biotype "snoRNA";
NC_051337.1	cmsearch	gene	147238286	147238388	.	-	.	gene_id "LOC120101195"; transcript_id ""; db_xref "GeneID:120101195"; gbkey "Gene"; gene "LOC120101195"; gene_biotype "snRNA";
NC_051337.1	cmsearch	gene	147594521	147594655	.	+	.	gene_id "LOC120101364"; transcript_id ""; db_xref "GeneID:120101364"; gbkey "Gene"; gene "LOC120101364"; gene_biotype "guide_RNA";
NC_051337.1	cmsearch	gene	147675590	147675715	.	-	.	gene_id "LOC120101244"; transcript_id ""; db_xref "GeneID:120101244"; gbkey "Gene"; gene "LOC120101244"; gene_biotype "snoRNA";
NC_051337.1	cmsearch	gene	147941537	147941643	.	+	.	gene_id "LOC120101207"; transcript_id ""; db_xref "GeneID:120101207"; gbkey "Gene"; gene "LOC120101207"; gene_biotype "snRNA";
NC_051337.1	cmsearch	gene	149003015	149003143	.	-	.	gene_id "LOC120101227"; transcript_id ""; db_xref "GeneID:120101227"; gbkey "Gene"; gene "LOC120101227"; gene_biotype "snoRNA";
NC_051337.1	cmsearch	gene	149025675	149025803	.	-	.	gene_id "LOC120101228"; transcript_id ""; db_xref "GeneID:120101228"; gbkey "Gene"; gene "LOC120101228"; gene_biotype "snoRNA";
NC_051337.1	cmsearch	gene	149074535	149074665	.	-	.	gene_id "LOC120101314"; transcript_id ""; db_xref "GeneID:120101314"; gbkey "Gene"; gene "LOC120101314"; gene_biotype "snoRNA";
NC_051337.1	cmsearch	gene	149087742	149087872	.	-	.	gene_id "LOC120101291"; transcript_id ""; db_xref "GeneID:120101291"; gbkey "Gene"; gene "LOC120101291"; gene_biotype "snoRNA";
NC_051337.1	cmsearch	gene	149399599	149399701	.	-	.	gene_id "LOC120101165"; transcript_id ""; db_xref "GeneID:120101165"; gbkey "Gene"; gene "LOC120101165"; gene_biotype "snRNA";
NC_051337.1	tRNAscan-SE	gene	150079977	150080051	.	+	.	gene_id "Trnaa-agc_12"; transcript_id ""; db_xref "GeneID:120101405"; gbkey "Gene"; gene "Trnaa-agc"; gene_biotype "tRNA";
NC_051337.1	cmsearch	gene	151544345	151544473	.	+	.	gene_id "LOC120101246"; transcript_id ""; db_xref "GeneID:120101246"; gbkey "Gene"; gene "LOC120101246"; gene_biotype "snoRNA";
NC_051337.1	BestRefSeq	gene	153245200	153245248	.	+	.	gene_id "Mir15b-5p"; transcript_id ""; db_xref "GeneID:100314150"; db_xref "miRBase:MI0000843"; db_xref "RGD:7488977"; description "microRNA 15b"; gbkey "Gene"; gene "Mir15b"; gene_biotype "miRNA"; gene_synonym "rno-mir-15b";
NC_051337.1	BestRefSeq	gene	153245249	153245297	.	+	.	gene_id "Mir15b-3p"; transcript_id ""; db_xref "GeneID:100314150"; db_xref "miRBase:MI0000843"; db_xref "RGD:7488977"; description "microRNA 15b"; gbkey "Gene"; gene "Mir15b"; gene_biotype "miRNA"; gene_synonym "rno-mir-15b";
NC_051337.1	BestRefSeq	gene	153245349	153245396	.	+	.	gene_id "Mir16-5p"; transcript_id ""; db_xref "GeneID:100313997"; db_xref "miRBase:MI0000844"; db_xref "RGD:7488974"; description "microRNA 16"; gbkey "Gene"; gene "Mir16"; gene_biotype "miRNA"; gene_synonym "rno-mir-16";
NC_051337.1	BestRefSeq	gene	153245397	153245443	.	+	.	gene_id "Mir16-3p"; transcript_id ""; db_xref "GeneID:100313997"; db_xref "miRBase:MI0000844"; db_xref "RGD:7488974"; description "microRNA 16"; gbkey "Gene"; gene "Mir16"; gene_biotype "miRNA"; gene_synonym "rno-mir-16";
NC_051337.1	cmsearch	gene	153336855	153337181	.	-	.	gene_id "LOC120101376"; transcript_id ""; db_xref "GeneID:120101376"; gbkey "Gene"; gene "LOC120101376"; gene_biotype "guide_RNA";
NC_051337.1	cmsearch	gene	154290338	154290468	.	-	.	gene_id "LOC120101287"; transcript_id ""; db_xref "GeneID:120101287"; gbkey "Gene"; gene "LOC120101287"; gene_biotype "snoRNA";
NC_051337.1	cmsearch	gene	154532746	154532876	.	-	.	gene_id "LOC120101295"; transcript_id ""; db_xref "GeneID:120101295"; gbkey "Gene"; gene "LOC120101295"; gene_biotype "snoRNA";
NC_051337.1	cmsearch	gene	157017711	157017816	.	+	.	gene_id "LOC120101151"; transcript_id ""; db_xref "GeneID:120101151"; gbkey "Gene"; gene "LOC120101151"; gene_biotype "snRNA";
NC_051337.1	cmsearch	gene	160504175	160504308	.	+	.	gene_id "LOC120101338"; transcript_id ""; db_xref "GeneID:120101338"; gbkey "Gene"; gene "LOC120101338"; gene_biotype "snoRNA";
NC_051337.1	cmsearch	gene	162350628	162350735	.	-	.	gene_id "LOC120101146"; transcript_id ""; db_xref "GeneID:120101146"; gbkey "Gene"; gene "LOC120101146"; gene_biotype "snRNA";
NC_051337.1	cmsearch	gene	163474553	163474698	.	+	.	gene_id "LOC120101276"; transcript_id ""; db_xref "GeneID:120101276"; gbkey "Gene"; gene "LOC120101276"; gene_biotype "snoRNA";
NC_051337.1	cmsearch	gene	164345396	164345502	.	+	.	gene_id "LOC120101171"; transcript_id ""; db_xref "GeneID:120101171"; gbkey "Gene"; gene "LOC120101171"; gene_biotype "snRNA";
NC_051337.1	cmsearch	gene	164984137	164984239	.	+	.	gene_id "LOC120101206"; transcript_id ""; db_xref "GeneID:120101206"; gbkey "Gene"; gene "LOC120101206"; gene_biotype "snRNA";
NC_051337.1	cmsearch	gene	164989889	164989995	.	+	.	gene_id "LOC120101205"; transcript_id ""; db_xref "GeneID:120101205"; gbkey "Gene"; gene "LOC120101205"; gene_biotype "snRNA";
NC_051337.1	BestRefSeq	gene	165956389	165956443	.	-	.	gene_id "Mir2985-5p"; transcript_id ""; db_xref "GeneID:100526643"; db_xref "miRBase:MI0015469"; db_xref "RGD:4888540"; description "microRNA 2985"; gbkey "Gene"; gene "Mir2985"; gene_biotype "miRNA"; gene_synonym "rno-mir-2985";
NC_051337.1	BestRefSeq	gene	165956444	165956498	.	-	.	gene_id "Mir2985-3p"; transcript_id ""; db_xref "GeneID:100526643"; db_xref "miRBase:MI0015469"; db_xref "RGD:4888540"; description "microRNA 2985"; gbkey "Gene"; gene "Mir2985"; gene_biotype "miRNA"; gene_synonym "rno-mir-2985";
NC_051337.1	cmsearch	gene	165980715	165980847	.	+	.	gene_id "LOC120101253"; transcript_id ""; db_xref "GeneID:120101253"; gbkey "Gene"; gene "LOC120101253"; gene_biotype "snoRNA";
NC_051337.1	cmsearch	gene	166343643	166343704	.	-	.	gene_id "LOC120101215"; transcript_id ""; db_xref "GeneID:120101215"; gbkey "Gene"; gene "LOC120101215"; gene_biotype "snRNA";
NC_051337.1	cmsearch	gene	167040466	167040629	.	+	.	gene_id "LOC120101377"; transcript_id ""; db_xref "GeneID:120101377"; gbkey "Gene"; gene "LOC120101377"; gene_biotype "snRNA";
NC_051337.1	cmsearch	gene	167182553	167182684	.	+	.	gene_id "LOC120101279"; transcript_id ""; db_xref "GeneID:120101279"; gbkey "Gene"; gene "LOC120101279"; gene_biotype "snoRNA";
NC_051337.1	cmsearch	gene	167273381	167273487	.	+	.	gene_id "LOC120101143"; transcript_id ""; db_xref "GeneID:120101143"; gbkey "Gene"; gene "LOC120101143"; gene_biotype "snRNA";
NC_051337.1	cmsearch	gene	167273798	167273878	.	+	.	gene_id "LOC120101232"; transcript_id ""; db_xref "GeneID:120101232"; gbkey "Gene"; gene "LOC120101232"; gene_biotype "snoRNA";
NC_051337.1	cmsearch	gene	167403970	167404076	.	+	.	gene_id "LOC120101147"; transcript_id ""; db_xref "GeneID:120101147"; gbkey "Gene"; gene "LOC120101147"; gene_biotype "snRNA";
NC_051337.1	cmsearch	gene	171525510	171525579	.	-	.	gene_id "LOC120101224"; transcript_id ""; db_xref "GeneID:120101224"; gbkey "Gene"; gene "LOC120101224"; gene_biotype "snoRNA";
NC_051337.1	cmsearch	gene	171527196	171527269	.	-	.	gene_id "LOC120101225"; transcript_id ""; db_xref "GeneID:120101225"; gbkey "Gene"; gene "LOC120101225"; gene_biotype "snoRNA";
NC_051337.1	cmsearch	gene	172347860	172348023	.	+	.	gene_id "LOC120101381"; transcript_id ""; db_xref "GeneID:120101381"; gbkey "Gene"; gene "LOC120101381"; gene_biotype "snRNA";
NC_051337.1	tRNAscan-SE	gene	172432014	172432094	.	-	.	gene_id "Trnar-acg_1"; transcript_id ""; db_xref "GeneID:120101422"; gbkey "Gene"; gene "Trnar-acg"; gene_biotype "tRNA";
NC_051337.1	cmsearch	gene	172509694	172509822	.	+	.	gene_id "LOC120101301"; transcript_id ""; db_xref "GeneID:120101301"; gbkey "Gene"; gene "LOC120101301"; gene_biotype "snoRNA";
NC_051337.1	cmsearch	gene	172683386	172683519	.	-	.	gene_id "LOC120101284"; transcript_id ""; db_xref "GeneID:120101284"; gbkey "Gene"; gene "LOC120101284"; gene_biotype "snoRNA";
NC_051337.1	cmsearch	gene	173043652	173043778	.	-	.	gene_id "LOC120101281"; transcript_id ""; db_xref "GeneID:120101281"; gbkey "Gene"; gene "LOC120101281"; gene_biotype "snoRNA";
NC_051337.1	BestRefSeq	gene	173677130	173677183	.	-	.	gene_id "Mir3597-1-5p"; transcript_id ""; db_xref "GeneID:100526581"; db_xref "miRBase:MI0015430"; db_xref "RGD:4888599"; description "microRNA 3597-1"; gbkey "Gene"; gene "Mir3597-1"; gene_biotype "miRNA"; gene_synonym "Mir9b-1"; gene_synonym "rno-mir-3597-1"; gene_synonym "rno-mir-9b-1";
NC_051337.1	BestRefSeq	gene	173677184	173677237	.	-	.	gene_id "Mir3597-1-3p"; transcript_id ""; db_xref "GeneID:100526581"; db_xref "miRBase:MI0015430"; db_xref "RGD:4888599"; description "microRNA 3597-1"; gbkey "Gene"; gene "Mir3597-1"; gene_biotype "miRNA"; gene_synonym "Mir9b-1"; gene_synonym "rno-mir-3597-1"; gene_synonym "rno-mir-9b-1";
NC_051337.1	BestRefSeq	gene	173677139	173677183	.	+	.	gene_id "Mir9-1-5p"; transcript_id ""; db_xref "GeneID:100313994"; db_xref "miRBase:MI0000838"; db_xref "RGD:2325603"; description "microRNA 9-1"; gbkey "Gene"; gene "Mir9-1"; gene_biotype "miRNA"; gene_synonym "Mir9a-1"; gene_synonym "rno-mir-9-1"; gene_synonym "rno-mir-9a-1";
NC_051337.1	BestRefSeq	gene	173677184	173677227	.	+	.	gene_id "Mir9-1-3p"; transcript_id ""; db_xref "GeneID:100313994"; db_xref "miRBase:MI0000838"; db_xref "RGD:2325603"; description "microRNA 9-1"; gbkey "Gene"; gene "Mir9-1"; gene_biotype "miRNA"; gene_synonym "Mir9a-1"; gene_synonym "rno-mir-9-1"; gene_synonym "rno-mir-9a-1";
NC_051337.1	cmsearch	gene	173784077	173784212	.	+	.	gene_id "LOC120101251"; transcript_id ""; db_xref "GeneID:120101251"; gbkey "Gene"; gene "LOC120101251"; gene_biotype "snoRNA";
NC_051337.1	cmsearch	gene	174073652	174073758	.	+	.	gene_id "LOC120101166"; transcript_id ""; db_xref "GeneID:120101166"; gbkey "Gene"; gene "LOC120101166"; gene_biotype "snRNA";
NC_051337.1	cmsearch	gene	174156951	174157078	.	+	.	gene_id "LOC120101254"; transcript_id ""; db_xref "GeneID:120101254"; gbkey "Gene"; gene "LOC120101254"; gene_biotype "guide_RNA";
NC_051337.1	cmsearch	gene	174157426	174157535	.	-	.	gene_id "LOC120101203"; transcript_id ""; db_xref "GeneID:120101203"; gbkey "Gene"; gene "LOC120101203"; gene_biotype "snRNA";
NC_051337.1	cmsearch	gene	174261957	174262119	.	+	.	gene_id "LOC120101389"; transcript_id ""; db_xref "GeneID:120101389"; gbkey "Gene"; gene "LOC120101389"; gene_biotype "snRNA";
NC_051337.1	cmsearch	gene	174502133	174502239	.	-	.	gene_id "LOC120101179"; transcript_id ""; db_xref "GeneID:120101179"; gbkey "Gene"; gene "LOC120101179"; gene_biotype "snRNA";
NC_051337.1	BestRefSeq	gene	174580840	174580891	.	+	.	gene_id "Mir3541-5p"; transcript_id ""; db_xref "GeneID:100526613"; db_xref "miRBase:MI0015395"; db_xref "RGD:4888563"; description "microRNA 3541"; gbkey "Gene"; gene "Mir3541"; gene_biotype "miRNA"; gene_synonym "rno-mir-3541";
NC_051337.1	BestRefSeq	gene	174580892	174580943	.	+	.	gene_id "Mir3541-3p"; transcript_id ""; db_xref "GeneID:100526613"; db_xref "miRBase:MI0015395"; db_xref "RGD:4888563"; description "microRNA 3541"; gbkey "Gene"; gene "Mir3541"; gene_biotype "miRNA"; gene_synonym "rno-mir-3541";
NC_051337.1	tRNAscan-SE	gene	174610889	174610963	.	-	.	gene_id "Trnav-aac_6"; transcript_id ""; db_xref "GeneID:120101423"; gbkey "Gene"; gene "Trnav-aac"; gene_biotype "tRNA";
NC_051337.1	BestRefSeq	gene	174633890	174633931	.	-	.	gene_id "Mir92b-5p"; transcript_id ""; db_xref "GeneID:100314119"; db_xref "miRBase:MI0006167"; db_xref "RGD:2325488"; description "microRNA 92b"; gbkey "Gene"; gene "Mir92b"; gene_biotype "miRNA"; gene_synonym "rno-mir-92b";
NC_051337.1	BestRefSeq	gene	174633932	174633972	.	-	.	gene_id "Mir92b-3p"; transcript_id ""; db_xref "GeneID:100314119"; db_xref "miRBase:MI0006167"; db_xref "RGD:2325488"; description "microRNA 92b"; gbkey "Gene"; gene "Mir92b"; gene_biotype "miRNA"; gene_synonym "rno-mir-92b";
NC_051337.1	tRNAscan-SE	gene	174716936	174717016	.	-	.	gene_id "Trnav-aac_7"; transcript_id ""; db_xref "GeneID:120101424"; gbkey "Gene"; gene "Trnav-aac"; gene_biotype "tRNA";
NC_051337.1	cmsearch	gene	175406321	175406484	.	-	.	gene_id "LOC120101378"; transcript_id ""; db_xref "GeneID:120101378"; gbkey "Gene"; gene "LOC120101378"; gene_biotype "snRNA";
NC_051337.1	BestRefSeq	gene	175514800	175514838	.	+	.	gene_id "Mir190b-5p"; transcript_id ""; db_xref "GeneID:100314103"; db_xref "miRBase:MI0006135"; db_xref "RGD:2325504"; description "microRNA 190b"; gbkey "Gene"; gene "Mir190b"; gene_biotype "miRNA"; gene_synonym "rno-mir-190b";
NC_051337.1	BestRefSeq	gene	175514839	175514877	.	+	.	gene_id "Mir190b-3p"; transcript_id ""; db_xref "GeneID:100314103"; db_xref "miRBase:MI0006135"; db_xref "RGD:2325504"; description "microRNA 190b"; gbkey "Gene"; gene "Mir190b"; gene_biotype "miRNA"; gene_synonym "rno-mir-190b";
NC_051337.1	tRNAscan-SE	gene	175551410	175551490	.	-	.	gene_id "Trnap-agg_16"; transcript_id ""; db_xref "GeneID:120101425"; gbkey "Gene"; gene "Trnap-agg"; gene_biotype "tRNA";
NC_051337.1	cmsearch	gene	175650981	175651084	.	+	.	gene_id "LOC120101202"; transcript_id ""; db_xref "GeneID:120101202"; gbkey "Gene"; gene "LOC120101202"; gene_biotype "snRNA";
NC_051337.1	tRNAscan-SE	gene	175959068	175959139	.	-	.	gene_id "Trnam-cau"; transcript_id ""; db_xref "GeneID:108350317"; gbkey "Gene"; gene "Trnam-cau"; gene_biotype "tRNA";
NC_051337.1	cmsearch	gene	176031751	176031855	.	+	.	gene_id "LOC120101183"; transcript_id ""; db_xref "GeneID:120101183"; gbkey "Gene"; gene "LOC120101183"; gene_biotype "snRNA";
NC_051337.1	cmsearch	gene	176322709	176322852	.	-	.	gene_id "LOC120101258"; transcript_id ""; db_xref "GeneID:120101258"; gbkey "Gene"; gene "LOC120101258"; gene_biotype "snoRNA";
NC_051337.1	cmsearch	gene	178554715	178554818	.	-	.	gene_id "LOC120101188"; transcript_id ""; db_xref "GeneID:120101188"; gbkey "Gene"; gene "LOC120101188"; gene_biotype "snRNA";
NC_051337.1	cmsearch	gene	178583633	178583734	.	-	.	gene_id "LOC120101192"; transcript_id ""; db_xref "GeneID:120101192"; gbkey "Gene"; gene "LOC120101192"; gene_biotype "snRNA";
NC_051337.1	cmsearch	gene	182451261	182451477	.	+	.	gene_id "LOC120101375"; transcript_id ""; db_xref "GeneID:120101375"; gbkey "Gene"; gene "LOC120101375"; gene_biotype "snoRNA";
NC_051337.1	cmsearch	gene	182943949	182944055	.	+	.	gene_id "LOC120101149"; transcript_id ""; db_xref "GeneID:120101149"; gbkey "Gene"; gene "LOC120101149"; gene_biotype "snRNA";
NC_051337.1	tRNAscan-SE	gene	183147857	183147937	.	+	.	gene_id "Trnal-aag_2"; transcript_id ""; db_xref "GeneID:120101406"; gbkey "Gene"; gene "Trnal-aag"; gene_biotype "tRNA";
NC_051337.1	tRNAscan-SE	gene	183365193	183365273	.	-	.	gene_id "Trnap-agg_17"; transcript_id ""; db_xref "GeneID:120101427"; gbkey "Gene"; gene "Trnap-agg"; gene_biotype "tRNA";
NC_051337.1	cmsearch	gene	183456128	183456270	.	+	.	gene_id "LOC120101278"; transcript_id ""; db_xref "GeneID:120101278"; gbkey "Gene"; gene "LOC120101278"; gene_biotype "snoRNA";
NC_051337.1	tRNAscan-SE	gene	183883207	183883277	.	+	.	gene_id "Trnag-ccc"; transcript_id ""; db_xref "GeneID:108350299"; gbkey "Gene"; gene "Trnag-ccc"; gene_biotype "tRNA";
NC_051337.1	tRNAscan-SE	gene	183894819	183894892	.	+	.	gene_id "Trnan-guu_1"; transcript_id ""; db_xref "GeneID:108350300"; gbkey "Gene"; gene "Trnan-guu"; gene_biotype "tRNA";
NC_051337.1	cmsearch	gene	183901212	183901376	.	+	.	gene_id "LOC120101310"; transcript_id ""; db_xref "GeneID:120101310"; gbkey "Gene"; gene "LOC120101310"; gene_biotype "snRNA";
NC_051337.1	tRNAscan-SE	gene	183906260	183906332	.	+	.	gene_id "Trnav-cac_1"; transcript_id ""; db_xref "GeneID:108350301"; gbkey "Gene"; gene "Trnav-cac"; gene_biotype "tRNA";
NC_051337.1	tRNAscan-SE	gene	183908116	183908189	.	+	.	gene_id "Trnan-guu_2"; transcript_id ""; db_xref "GeneID:108350302"; gbkey "Gene"; gene "Trnan-guu"; gene_biotype "tRNA";
NC_051337.1	tRNAscan-SE	gene	183917972	183918043	.	-	.	gene_id "Trnaq-cug"; transcript_id ""; db_xref "GeneID:108350318"; gbkey "Gene"; gene "Trnaq-cug"; gene_biotype "tRNA";
NC_051337.1	cmsearch	gene	183918093	183918203	.	+	.	gene_id "LOC120101161"; transcript_id ""; db_xref "GeneID:120101161"; gbkey "Gene"; gene "LOC120101161"; gene_biotype "snRNA";
NC_051337.1	tRNAscan-SE	gene	183927738	183927809	.	+	.	gene_id "Trnae-uuc_1"; transcript_id ""; db_xref "GeneID:108350303"; gbkey "Gene"; gene "Trnae-uuc"; gene_biotype "tRNA";
NC_051337.1	tRNAscan-SE	gene	183931290	183931360	.	-	.	gene_id "Trnag-ccc_1"; transcript_id ""; db_xref "GeneID:108350319"; gbkey "Gene"; gene "Trnag-ccc"; gene_biotype "tRNA";
NC_051337.1	cmsearch	gene	183939159	183939322	.	-	.	gene_id "LOC120101355"; transcript_id ""; db_xref "GeneID:120101355"; gbkey "Gene"; gene "LOC120101355"; gene_biotype "snRNA";
NC_051337.1	cmsearch	gene	183943024	183943187	.	+	.	gene_id "LOC120101277"; transcript_id ""; db_xref "GeneID:120101277"; gbkey "Gene"; gene "LOC120101277"; gene_biotype "snRNA";
NC_051337.1	tRNAscan-SE	gene	183951144	183951215	.	-	.	gene_id "Trnaq-cug_1"; transcript_id ""; db_xref "GeneID:108350321"; gbkey "Gene"; gene "Trnaq-cug"; gene_biotype "tRNA";
NC_051337.1	tRNAscan-SE	gene	183955365	183955438	.	+	.	gene_id "Trnan-guu_3"; transcript_id ""; db_xref "GeneID:108350304"; gbkey "Gene"; gene "Trnan-guu"; gene_biotype "tRNA";
NC_051337.1	tRNAscan-SE	gene	183959283	183959354	.	+	.	gene_id "Trnae-uuc_2"; transcript_id ""; db_xref "GeneID:108350305"; gbkey "Gene"; gene "Trnae-uuc"; gene_biotype "tRNA";
NC_051337.1	tRNAscan-SE	gene	183961155	183961226	.	+	.	gene_id "Trnah-gug"; transcript_id ""; db_xref "GeneID:108350306"; gbkey "Gene"; gene "Trnah-gug"; gene_biotype "tRNA";
NC_051337.1	tRNAscan-SE	gene	183977855	183977925	.	-	.	gene_id "Trnag-ccc_2"; transcript_id ""; db_xref "GeneID:108350322"; gbkey "Gene"; gene "Trnag-ccc"; gene_biotype "tRNA";
NC_051337.1	tRNAscan-SE	gene	183983043	183983115	.	+	.	gene_id "Trnak-cuu_3"; transcript_id ""; db_xref "GeneID:108350307"; gbkey "Gene"; gene "Trnak-cuu"; gene_biotype "tRNA";
NC_051337.1	tRNAscan-SE	gene	183993351	183993422	.	+	.	gene_id "Trnah-gug_1"; transcript_id ""; db_xref "GeneID:108350308"; gbkey "Gene"; gene "Trnah-gug"; gene_biotype "tRNA";
NC_051337.1	cmsearch	gene	184008237	184008401	.	+	.	gene_id "LOC120101322"; transcript_id ""; db_xref "GeneID:120101322"; gbkey "Gene"; gene "LOC120101322"; gene_biotype "snRNA";
NC_051337.1	tRNAscan-SE	gene	184009244	184009317	.	+	.	gene_id "Trnan-guu_4"; transcript_id ""; db_xref "GeneID:120101408"; gbkey "Gene"; gene "Trnan-guu"; gene_biotype "tRNA";
NC_051337.1	tRNAscan-SE	gene	184010234	184010305	.	+	.	gene_id "Trnah-gug_2"; transcript_id ""; db_xref "GeneID:120101409"; gbkey "Gene"; gene "Trnah-gug"; gene_biotype "tRNA";
NC_051337.1	tRNAscan-SE	gene	184013205	184013276	.	-	.	gene_id "Trnah-gug_3"; transcript_id ""; db_xref "GeneID:108350323"; gbkey "Gene"; gene "Trnah-gug"; gene_biotype "tRNA";
NC_051337.1	tRNAscan-SE	gene	184014193	184014266	.	-	.	gene_id "Trnan-guu_5"; transcript_id ""; db_xref "GeneID:108350324"; gbkey "Gene"; gene "Trnan-guu"; gene_biotype "tRNA";
NC_051337.1	cmsearch	gene	184015109	184015273	.	-	.	gene_id "LOC120101333"; transcript_id ""; db_xref "GeneID:120101333"; gbkey "Gene"; gene "LOC120101333"; gene_biotype "snRNA";
NC_051337.1	tRNAscan-SE	gene	184032943	184033014	.	+	.	gene_id "Trnaq-cug_2"; transcript_id ""; db_xref "GeneID:108350310"; gbkey "Gene"; gene "Trnaq-cug"; gene_biotype "tRNA";
NC_051337.1	cmsearch	gene	184039614	184039777	.	-	.	gene_id "LOC120101288"; transcript_id ""; db_xref "GeneID:120101288"; gbkey "Gene"; gene "LOC120101288"; gene_biotype "snRNA";
NC_051337.1	cmsearch	gene	184041278	184041441	.	+	.	gene_id "LOC120101299"; transcript_id ""; db_xref "GeneID:120101299"; gbkey "Gene"; gene "LOC120101299"; gene_biotype "snRNA";
NC_051337.1	tRNAscan-SE	gene	184044530	184044603	.	+	.	gene_id "Trnan-guu_6"; transcript_id ""; db_xref "GeneID:108350311"; gbkey "Gene"; gene "Trnan-guu"; gene_biotype "tRNA";
NC_051337.1	tRNAscan-SE	gene	184047522	184047594	.	-	.	gene_id "Trnak-cuu_4"; transcript_id ""; db_xref "GeneID:108350325"; gbkey "Gene"; gene "Trnak-cuu"; gene_biotype "tRNA";
NC_051337.1	tRNAscan-SE	gene	184048350	184048421	.	-	.	gene_id "Trnah-gug_4"; transcript_id ""; db_xref "GeneID:108350326"; gbkey "Gene"; gene "Trnah-gug"; gene_biotype "tRNA";
NC_051337.1	tRNAscan-SE	gene	184049039	184049110	.	-	.	gene_id "Trnag-ucc"; transcript_id ""; db_xref "GeneID:108350327"; gbkey "Gene"; gene "Trnag-ucc"; gene_biotype "tRNA";
NC_051337.1	tRNAscan-SE	gene	184049435	184049506	.	-	.	gene_id "Trnae-cuc_1"; transcript_id ""; db_xref "GeneID:108350328"; gbkey "Gene"; gene "Trnae-cuc"; gene_biotype "tRNA";
NC_051337.1	cmsearch	gene	184182219	184182409	.	-	.	gene_id "LOC120101397"; transcript_id ""; db_xref "GeneID:120101397"; gbkey "Gene"; gene "LOC120101397"; gene_biotype "snRNA";
NC_051337.1	cmsearch	gene	184258930	184259065	.	-	.	gene_id "LOC120101237"; transcript_id ""; db_xref "GeneID:120101237"; gbkey "Gene"; gene "LOC120101237"; gene_biotype "snoRNA";
NC_051337.1	tRNAscan-SE	gene	185282571	185282642	.	+	.	gene_id "Trnaq-cug_3"; transcript_id ""; db_xref "GeneID:108350312"; gbkey "Gene"; gene "Trnaq-cug"; gene_biotype "tRNA";
NC_051337.1	cmsearch	gene	186431517	186431646	.	-	.	gene_id "LOC120101247"; transcript_id ""; db_xref "GeneID:120101247"; gbkey "Gene"; gene "LOC120101247"; gene_biotype "snoRNA";
NC_051337.1	cmsearch	gene	186442544	186442670	.	-	.	gene_id "LOC120101313"; transcript_id ""; db_xref "GeneID:120101313"; gbkey "Gene"; gene "LOC120101313"; gene_biotype "snoRNA";
NC_051337.1	cmsearch	gene	187954263	187954389	.	-	.	gene_id "LOC120101319"; transcript_id ""; db_xref "GeneID:120101319"; gbkey "Gene"; gene "LOC120101319"; gene_biotype "snoRNA";
NC_051337.1	cmsearch	gene	192089415	192089519	.	-	.	gene_id "LOC120101182"; transcript_id ""; db_xref "GeneID:120101182"; gbkey "Gene"; gene "LOC120101182"; gene_biotype "snRNA";
NC_051337.1	tRNAscan-SE	gene	192111460	192111540	.	+	.	gene_id "Trnal-aag_3"; transcript_id ""; db_xref "GeneID:120101411"; gbkey "Gene"; gene "Trnal-aag"; gene_biotype "tRNA";
NC_051337.1	tRNAscan-SE	gene	195274770	195274844	.	-	.	gene_id "Trnas-aga_5"; transcript_id ""; db_xref "GeneID:120101401"; gbkey "Gene"; gene "Trnas-aga"; gene_biotype "tRNA";
NC_051337.1	cmsearch	gene	195673357	195673488	.	+	.	gene_id "LOC120101212"; transcript_id ""; db_xref "GeneID:120101212"; gbkey "Gene"; gene "LOC120101212"; gene_biotype "snoRNA";
NC_051337.1	cmsearch	gene	195689398	195689474	.	+	.	gene_id "LOC120101236"; transcript_id ""; db_xref "GeneID:120101236"; gbkey "Gene"; gene "LOC120101236"; gene_biotype "snoRNA";
NC_051337.1	cmsearch	gene	195759838	195759944	.	+	.	gene_id "LOC120101156"; transcript_id ""; db_xref "GeneID:120101156"; gbkey "Gene"; gene "LOC120101156"; gene_biotype "snRNA";
NC_051337.1	cmsearch	gene	196135328	196135453	.	+	.	gene_id "LOC120101367"; transcript_id ""; db_xref "GeneID:120101367"; gbkey "Gene"; gene "LOC120101367"; gene_biotype "snRNA";
NC_051337.1	cmsearch	gene	196189609	196190024	.	-	.	gene_id "LOC120101374"; transcript_id ""; db_xref "GeneID:120101374"; gbkey "Gene"; gene "LOC120101374"; gene_biotype "guide_RNA";
NC_051337.1	BestRefSeq	gene	196529653	196529722	.	+	.	gene_id "Mir6314-5p"; transcript_id ""; db_xref "GeneID:102465151"; db_xref "miRBase:MI0021832"; db_xref "RGD:7488973"; description "microRNA 6314"; gbkey "Gene"; gene "Mir6314"; gene_biotype "miRNA"; gene_synonym "rno-mir-6314";
NC_051337.1	BestRefSeq	gene	196529723	196529791	.	+	.	gene_id "Mir6314-3p"; transcript_id ""; db_xref "GeneID:102465151"; db_xref "miRBase:MI0021832"; db_xref "RGD:7488973"; description "microRNA 6314"; gbkey "Gene"; gene "Mir6314"; gene_biotype "miRNA"; gene_synonym "rno-mir-6314";
NC_051337.1	cmsearch	gene	197403002	197403144	.	+	.	gene_id "LOC120101268"; transcript_id ""; db_xref "GeneID:120101268"; gbkey "Gene"; gene "LOC120101268"; gene_biotype "snoRNA";
NC_051337.1	cmsearch	gene	198796166	198796268	.	+	.	gene_id "LOC120101208"; transcript_id ""; db_xref "GeneID:120101208"; gbkey "Gene"; gene "LOC120101208"; gene_biotype "snRNA";
NC_051337.1	tRNAscan-SE	gene	201994225	201994297	.	-	.	gene_id "Trnal-aag_4"; transcript_id ""; db_xref "GeneID:120101402"; gbkey "Gene"; gene "Trnal-aag"; gene_biotype "tRNA";
NC_051337.1	cmsearch	gene	202424997	202425127	.	+	.	gene_id "LOC120101255"; transcript_id ""; db_xref "GeneID:120101255"; gbkey "Gene"; gene "LOC120101255"; gene_biotype "snoRNA";
NC_051337.1	cmsearch	gene	202643627	202643687	.	+	.	gene_id "LOC120101222"; transcript_id ""; db_xref "GeneID:120101222"; gbkey "Gene"; gene "LOC120101222"; gene_biotype "snRNA";
NC_051337.1	cmsearch	gene	203244376	203244507	.	+	.	gene_id "LOC120101298"; transcript_id ""; db_xref "GeneID:120101298"; gbkey "Gene"; gene "LOC120101298"; gene_biotype "snoRNA";
NC_051337.1	cmsearch	gene	204407653	204407815	.	-	.	gene_id "LOC120101385"; transcript_id ""; db_xref "GeneID:120101385"; gbkey "Gene"; gene "LOC120101385"; gene_biotype "snRNA";
NC_051337.1	BestRefSeq	gene	206480881	206480931	.	+	.	gene_id "Mir137-5p"; transcript_id ""; db_xref "GeneID:100314031"; db_xref "miRBase:MI0000910"; db_xref "RGD:2325570"; description "microRNA 137"; gbkey "Gene"; gene "Mir137"; gene_biotype "miRNA"; gene_synonym "rno-mir-137";
NC_051337.1	BestRefSeq	gene	206480932	206480982	.	+	.	gene_id "Mir137-3p"; transcript_id ""; db_xref "GeneID:100314031"; db_xref "miRBase:MI0000910"; db_xref "RGD:2325570"; description "microRNA 137"; gbkey "Gene"; gene "Mir137"; gene_biotype "miRNA"; gene_synonym "rno-mir-137";
NC_051337.1	cmsearch	gene	208079080	208079186	.	-	.	gene_id "LOC120101155"; transcript_id ""; db_xref "GeneID:120101155"; gbkey "Gene"; gene "LOC120101155"; gene_biotype "snRNA";
NC_051337.1	cmsearch	gene	208691757	208691893	.	-	.	gene_id "LOC120101323"; transcript_id ""; db_xref "GeneID:120101323"; gbkey "Gene"; gene "LOC120101323"; gene_biotype "snoRNA";
NC_051337.1	cmsearch	gene	209080591	209080697	.	+	.	gene_id "LOC120101150"; transcript_id ""; db_xref "GeneID:120101150"; gbkey "Gene"; gene "LOC120101150"; gene_biotype "snRNA";
NC_051337.1	tRNAscan-SE	gene	210391950	210392034	.	-	.	gene_id "Trnar-ucu_2"; transcript_id ""; db_xref "GeneID:108350334"; gbkey "Gene"; gene "Trnar-ucu"; gene_biotype "tRNA";
NC_051337.1	BestRefSeq	gene	210392616	210392655	.	-	.	gene_id "Mir760-5p"; transcript_id ""; db_xref "GeneID:100314118"; db_xref "miRBase:MI0006164"; db_xref "RGD:2325489"; description "microRNA 760"; gbkey "Gene"; gene "Mir760"; gene_biotype "miRNA"; gene_synonym "rno-mir-760";
NC_051337.1	BestRefSeq	gene	210392656	210392695	.	-	.	gene_id "Mir760-3p"; transcript_id ""; db_xref "GeneID:100314118"; db_xref "miRBase:MI0006164"; db_xref "RGD:2325489"; description "microRNA 760"; gbkey "Gene"; gene "Mir760"; gene_biotype "miRNA"; gene_synonym "rno-mir-760";
NC_051337.1	cmsearch	gene	211550817	211550946	.	-	.	gene_id "LOC120101368"; transcript_id ""; db_xref "GeneID:120101368"; gbkey "Gene"; gene "LOC120101368"; gene_biotype "snRNA";
NC_051337.1	cmsearch	gene	211685412	211685541	.	-	.	gene_id "LOC120101240"; transcript_id ""; db_xref "GeneID:120101240"; gbkey "Gene"; gene "LOC120101240"; gene_biotype "snoRNA";
NC_051337.1	cmsearch	gene	213362635	213362846	.	-	.	gene_id "LOC120101122"; transcript_id ""; db_xref "GeneID:120101122"; gbkey "Gene"; gene "LOC120101122"; gene_biotype "snoRNA";
NC_051337.1	cmsearch	gene	215462676	215462807	.	+	.	gene_id "LOC120101321"; transcript_id ""; db_xref "GeneID:120101321"; gbkey "Gene"; gene "LOC120101321"; gene_biotype "snoRNA";
NC_051337.1	tRNAscan-SE	gene	215838478	215838559	.	+	.	gene_id "Trnav-aac_8"; transcript_id ""; db_xref "GeneID:120101412"; gbkey "Gene"; gene "Trnav-aac"; gene_biotype "tRNA";
NC_051337.1	tRNAscan-SE	gene	216300514	216300586	.	+	.	gene_id "Trnaa-agc_13"; transcript_id ""; db_xref "GeneID:120101413"; gbkey "Gene"; gene "Trnaa-agc"; gene_biotype "tRNA";
NC_051337.1	cmsearch	gene	217231673	217231818	.	+	.	gene_id "LOC120101128"; transcript_id ""; db_xref "GeneID:120101128"; gbkey "Gene"; gene "LOC120101128"; gene_biotype "snRNA";
NC_051337.1	tRNAscan-SE	gene	218650664	218650736	.	+	.	gene_id "Trnak-uuu_2"; transcript_id ""; db_xref "GeneID:120101414"; gbkey "Gene"; gene "Trnak-uuu"; gene_biotype "tRNA";
NC_051337.1	cmsearch	gene	220206250	220206413	.	+	.	gene_id "LOC120101344"; transcript_id ""; db_xref "GeneID:120101344"; gbkey "Gene"; gene "LOC120101344"; gene_biotype "snRNA";
NC_051337.1	cmsearch	gene	221038075	221038177	.	-	.	gene_id "LOC120101194"; transcript_id ""; db_xref "GeneID:120101194"; gbkey "Gene"; gene "LOC120101194"; gene_biotype "snRNA";
NC_051337.1	cmsearch	gene	221294661	221294790	.	-	.	gene_id "LOC120101311"; transcript_id ""; db_xref "GeneID:120101311"; gbkey "Gene"; gene "LOC120101311"; gene_biotype "snoRNA";
NC_051337.1	cmsearch	gene	222114424	222114555	.	-	.	gene_id "LOC120101282"; transcript_id ""; db_xref "GeneID:120101282"; gbkey "Gene"; gene "LOC120101282"; gene_biotype "snoRNA";
NC_051337.1	cmsearch	gene	223824846	223824966	.	-	.	gene_id "LOC120101362"; transcript_id ""; db_xref "GeneID:120101362"; gbkey "Gene"; gene "LOC120101362"; gene_biotype "snoRNA";
NC_051337.1	cmsearch	gene	224015573	224015679	.	-	.	gene_id "LOC120101140"; transcript_id ""; db_xref "GeneID:120101140"; gbkey "Gene"; gene "LOC120101140"; gene_biotype "snRNA";
NC_051337.1	cmsearch	gene	226863334	226863492	.	+	.	gene_id "LOC120101392"; transcript_id ""; db_xref "GeneID:120101392"; gbkey "Gene"; gene "LOC120101392"; gene_biotype "snRNA";
NC_051337.1	BestRefSeq	gene	227066526	227066557	.	+	.	gene_id "Mir1956-5p"; transcript_id ""; db_xref "GeneID:104797513"; db_xref "miRBase:MI0030356"; db_xref "RGD:9685091"; description "microRNA 1956"; gbkey "Gene"; gene "Mir1956"; gene_biotype "miRNA"; gene_synonym "rno-mir-1956";
NC_051337.1	BestRefSeq	gene	227066558	227066588	.	+	.	gene_id "Mir1956-3p"; transcript_id ""; db_xref "GeneID:104797513"; db_xref "miRBase:MI0030356"; db_xref "RGD:9685091"; description "microRNA 1956"; gbkey "Gene"; gene "Mir1956"; gene_biotype "miRNA"; gene_synonym "rno-mir-1956";
NC_051337.1	cmsearch	gene	227718981	227719125	.	+	.	gene_id "LOC120101272"; transcript_id ""; db_xref "GeneID:120101272"; gbkey "Gene"; gene "LOC120101272"; gene_biotype "snoRNA";
NC_051337.1	cmsearch	gene	228059072	228059178	.	+	.	gene_id "LOC120101136"; transcript_id ""; db_xref "GeneID:120101136"; gbkey "Gene"; gene "LOC120101136"; gene_biotype "snRNA";
NC_051337.1	cmsearch	gene	228169721	228169827	.	+	.	gene_id "LOC120101162"; transcript_id ""; db_xref "GeneID:120101162"; gbkey "Gene"; gene "LOC120101162"; gene_biotype "snRNA";
NC_051337.1	cmsearch	gene	228491892	228491955	.	+	.	gene_id "LOC120101220"; transcript_id ""; db_xref "GeneID:120101220"; gbkey "Gene"; gene "LOC120101220"; gene_biotype "snRNA";
NC_051337.1	tRNAscan-SE	gene	228767419	228767489	.	+	.	gene_id "Trnav-aac_9"; transcript_id ""; db_xref "GeneID:120101415"; gbkey "Gene"; gene "Trnav-aac"; gene_biotype "tRNA";
NC_051337.1	cmsearch	gene	231513755	231513861	.	+	.	gene_id "LOC120101154"; transcript_id ""; db_xref "GeneID:120101154"; gbkey "Gene"; gene "LOC120101154"; gene_biotype "snRNA";
NC_051337.1	cmsearch	gene	231776535	231776641	.	-	.	gene_id "LOC120101177"; transcript_id ""; db_xref "GeneID:120101177"; gbkey "Gene"; gene "LOC120101177"; gene_biotype "snRNA";
NC_051337.1	cmsearch	gene	234500049	234500155	.	-	.	gene_id "LOC120101145"; transcript_id ""; db_xref "GeneID:120101145"; gbkey "Gene"; gene "LOC120101145"; gene_biotype "snRNA";
NC_051337.1	cmsearch	gene	234864277	234864392	.	-	.	gene_id "LOC120101134"; transcript_id ""; db_xref "GeneID:120101134"; gbkey "Gene"; gene "LOC120101134"; gene_biotype "snRNA";
NC_051337.1	cmsearch	gene	237234034	237234163	.	-	.	gene_id "LOC120101330"; transcript_id ""; db_xref "GeneID:120101330"; gbkey "Gene"; gene "LOC120101330"; gene_biotype "snoRNA";
NC_051337.1	cmsearch	gene	238220051	238220154	.	-	.	gene_id "LOC120101209"; transcript_id ""; db_xref "GeneID:120101209"; gbkey "Gene"; gene "LOC120101209"; gene_biotype "snRNA";
NC_051337.1	cmsearch	gene	240874055	240874116	.	-	.	gene_id "LOC120101214"; transcript_id ""; db_xref "GeneID:120101214"; gbkey "Gene"; gene "LOC120101214"; gene_biotype "snRNA";
NC_051337.1	cmsearch	gene	242630407	242630539	.	+	.	gene_id "LOC120101318"; transcript_id ""; db_xref "GeneID:120101318"; gbkey "Gene"; gene "LOC120101318"; gene_biotype "snoRNA";
NC_051337.1	cmsearch	gene	242762713	242762840	.	+	.	gene_id "LOC120101305"; transcript_id ""; db_xref "GeneID:120101305"; gbkey "Gene"; gene "LOC120101305"; gene_biotype "snoRNA";
NC_051337.1	cmsearch	gene	242801939	242802065	.	+	.	gene_id "LOC120101327"; transcript_id ""; db_xref "GeneID:120101327"; gbkey "Gene"; gene "LOC120101327"; gene_biotype "snoRNA";
NC_051337.1	cmsearch	gene	242848622	242848692	.	-	.	gene_id "LOC120101235"; transcript_id ""; db_xref "GeneID:120101235"; gbkey "Gene"; gene "LOC120101235"; gene_biotype "snoRNA";
NC_051337.1	cmsearch	gene	242849608	242849688	.	-	.	gene_id "LOC120101234"; transcript_id ""; db_xref "GeneID:120101234"; gbkey "Gene"; gene "LOC120101234"; gene_biotype "snoRNA";
NC_051337.1	cmsearch	gene	242850124	242850203	.	-	.	gene_id "LOC120101233"; transcript_id ""; db_xref "GeneID:120101233"; gbkey "Gene"; gene "LOC120101233"; gene_biotype "snoRNA";
NC_051337.1	cmsearch	gene	242878456	242878586	.	+	.	gene_id "LOC120101239"; transcript_id ""; db_xref "GeneID:120101239"; gbkey "Gene"; gene "LOC120101239"; gene_biotype "snoRNA";
NC_051337.1	cmsearch	gene	246252385	246252512	.	+	.	gene_id "LOC120101315"; transcript_id ""; db_xref "GeneID:120101315"; gbkey "Gene"; gene "LOC120101315"; gene_biotype "snoRNA";
NC_051337.1	BestRefSeq	gene	246582806	246582848	.	+	.	gene_id "Mir186-5p"; transcript_id ""; db_xref "GeneID:100314043"; db_xref "miRBase:MI0000931"; db_xref "RGD:2325558"; description "microRNA 186"; gbkey "Gene"; gene "Mir186"; gene_biotype "miRNA"; gene_synonym "rno-mir-186";
NC_051337.1	BestRefSeq	gene	246582849	246582891	.	+	.	gene_id "Mir186-3p"; transcript_id ""; db_xref "GeneID:100314043"; db_xref "miRBase:MI0000931"; db_xref "RGD:2325558"; description "microRNA 186"; gbkey "Gene"; gene "Mir186"; gene_biotype "miRNA"; gene_synonym "rno-mir-186";
NC_051337.1	tRNAscan-SE	gene	247241437	247241509	.	-	.	gene_id "Trnaa-agc_14"; transcript_id ""; db_xref "GeneID:120101403"; gbkey "Gene"; gene "Trnaa-agc"; gene_biotype "tRNA";
NC_051337.1	cmsearch	gene	247990725	247990831	.	+	.	gene_id "LOC120101167"; transcript_id ""; db_xref "GeneID:120101167"; gbkey "Gene"; gene "LOC120101167"; gene_biotype "snRNA";
NC_051337.1	cmsearch	gene	248341543	248341685	.	-	.	gene_id "LOC120101263"; transcript_id ""; db_xref "GeneID:120101263"; gbkey "Gene"; gene "LOC120101263"; gene_biotype "snoRNA";
NC_051337.1	cmsearch	gene	248498585	248498716	.	+	.	gene_id "LOC120101294"; transcript_id ""; db_xref "GeneID:120101294"; gbkey "Gene"; gene "LOC120101294"; gene_biotype "snoRNA";
NC_051337.1	tRNAscan-SE	gene	248922273	248922346	.	+	.	gene_id "Trnai-aau"; transcript_id ""; db_xref "GeneID:108350313"; gbkey "Gene"; gene "Trnai-aau"; gene_biotype "tRNA";
NC_051338.1	cmsearch	gene	2231807	2233678	.	+	.	gene_id "LOC120102105"; transcript_id ""; db_xref "GeneID:120102105"; gbkey "Gene"; gene "LOC120102105"; gene_biotype "rRNA";
NC_051338.1	cmsearch	gene	2234750	2234902	.	+	.	gene_id "LOC120101957"; transcript_id ""; db_xref "GeneID:120101957"; gbkey "Gene"; gene "LOC120101957"; gene_biotype "rRNA";
NC_051338.1	cmsearch	gene	2235683	2240483	.	+	.	gene_id "LOC120093067"; transcript_id ""; db_xref "GeneID:120093067"; gbkey "Gene"; gene "LOC120093067"; gene_biotype "rRNA";
NC_051338.1	cmsearch	gene	3018943	3019095	.	+	.	gene_id "LOC120101968"; transcript_id ""; db_xref "GeneID:120101968"; gbkey "Gene"; gene "LOC120101968"; gene_biotype "rRNA";
NC_051338.1	cmsearch	gene	3031454	3031606	.	-	.	gene_id "LOC120101979"; transcript_id ""; db_xref "GeneID:120101979"; gbkey "Gene"; gene "LOC120101979"; gene_biotype "rRNA";
NC_051338.1	cmsearch	gene	8024552	8024656	.	+	.	gene_id "LOC120101956"; transcript_id ""; db_xref "GeneID:120101956"; gbkey "Gene"; gene "LOC120101956"; gene_biotype "snRNA";
NC_051338.1	cmsearch	gene	8309151	8309287	.	+	.	gene_id "LOC120102031"; transcript_id ""; db_xref "GeneID:120102031"; gbkey "Gene"; gene "LOC120102031"; gene_biotype "snoRNA";
NC_051338.1	cmsearch	gene	9395033	9395140	.	-	.	gene_id "LOC120101958"; transcript_id ""; db_xref "GeneID:120101958"; gbkey "Gene"; gene "LOC120101958"; gene_biotype "snRNA";
NC_051338.1	BestRefSeq	gene	9415063	9415121	.	-	.	gene_id "Mir126a-5p"; transcript_id ""; db_xref "GeneID:100526582"; db_xref "miRBase:MI0015433"; db_xref "RGD:4888595"; description "microRNA 126a"; gbkey "Gene"; gene "Mir126a"; gene_biotype "miRNA"; gene_synonym "Mir126b"; gene_synonym "Mir3567"; gene_synonym "rno-mir-126b"; gene_synonym "rno-mir-3567";
NC_051338.1	BestRefSeq	gene	9415122	9415180	.	-	.	gene_id "Mir126a-3p"; transcript_id ""; db_xref "GeneID:100526582"; db_xref "miRBase:MI0015433"; db_xref "RGD:4888595"; description "microRNA 126a"; gbkey "Gene"; gene "Mir126a"; gene_biotype "miRNA"; gene_synonym "Mir126b"; gene_synonym "Mir3567"; gene_synonym "rno-mir-126b"; gene_synonym "rno-mir-3567";
NC_051338.1	BestRefSeq	gene	9415087	9415123	.	+	.	gene_id "Mir126b-5p"; transcript_id ""; db_xref "GeneID:100314237"; db_xref "miRBase:MI0000898"; db_xref "RGD:2325386"; description "microRNA 126b"; gbkey "Gene"; gene "Mir126b"; gene_biotype "miRNA"; gene_synonym "Mir126"; gene_synonym "Mir126a"; gene_synonym "rno-mir-126"; gene_synonym "rno-mir-126a";
NC_051338.1	BestRefSeq	gene	9415124	9415159	.	+	.	gene_id "Mir126b-3p"; transcript_id ""; db_xref "GeneID:100314237"; db_xref "miRBase:MI0000898"; db_xref "RGD:2325386"; description "microRNA 126b"; gbkey "Gene"; gene "Mir126b"; gene_biotype "miRNA"; gene_synonym "Mir126"; gene_synonym "Mir126a"; gene_synonym "rno-mir-126"; gene_synonym "rno-mir-126a";
NC_051338.1	cmsearch	gene	9465426	9465556	.	-	.	gene_id "LOC120102017"; transcript_id ""; db_xref "GeneID:120102017"; gbkey "Gene"; gene "LOC120102017"; gene_biotype "snoRNA";
NC_051338.1	cmsearch	gene	9466700	9466831	.	-	.	gene_id "LOC120102039"; transcript_id ""; db_xref "GeneID:120102039"; gbkey "Gene"; gene "LOC120102039"; gene_biotype "snoRNA";
NC_051338.1	cmsearch	gene	9524587	9524754	.	-	.	gene_id "LOC120102068"; transcript_id ""; db_xref "GeneID:120102068"; gbkey "Gene"; gene "LOC120102068"; gene_biotype "snRNA";
NC_051338.1	cmsearch	gene	10239556	10239630	.	+	.	gene_id "LOC120101998"; transcript_id ""; db_xref "GeneID:120101998"; gbkey "Gene"; gene "LOC120101998"; gene_biotype "snoRNA";
NC_051338.1	cmsearch	gene	10240528	10240609	.	+	.	gene_id "LOC120101983"; transcript_id ""; db_xref "GeneID:120101983"; gbkey "Gene"; gene "LOC120101983"; gene_biotype "snoRNA";
NC_051338.1	cmsearch	gene	10240847	10240917	.	+	.	gene_id "LOC120101982"; transcript_id ""; db_xref "GeneID:120101982"; gbkey "Gene"; gene "LOC120101982"; gene_biotype "snoRNA";
NC_051338.1	cmsearch	gene	10241187	10241257	.	+	.	gene_id "LOC120101984"; transcript_id ""; db_xref "GeneID:120101984"; gbkey "Gene"; gene "LOC120101984"; gene_biotype "snoRNA";
NC_051338.1	BestRefSeq	gene	10778090	10778130	.	-	.	gene_id "Mir7578-5p"; transcript_id ""; db_xref "GeneID:102465751"; db_xref "miRBase:MI0024715"; db_xref "RGD:7489046"; description "microRNA 7578"; gbkey "Gene"; gene "Mir7578"; gene_biotype "miRNA"; gene_synonym "rno-mir-7578";
NC_051338.1	BestRefSeq	gene	10778131	10778171	.	-	.	gene_id "Mir7578-3p"; transcript_id ""; db_xref "GeneID:102465751"; db_xref "miRBase:MI0024715"; db_xref "RGD:7489046"; description "microRNA 7578"; gbkey "Gene"; gene "Mir7578"; gene_biotype "miRNA"; gene_synonym "rno-mir-7578";
NC_051338.1	cmsearch	gene	10822310	10822430	.	+	.	gene_id "LOC120102083"; transcript_id ""; db_xref "GeneID:120102083"; gbkey "Gene"; gene "LOC120102083"; gene_biotype "snoRNA";
NC_051338.1	tRNAscan-SE	gene	10846477	10846558	.	+	.	gene_id "Trnaa-agc_15"; transcript_id ""; db_xref "GeneID:120102135"; gbkey "Gene"; gene "Trnaa-agc"; gene_biotype "tRNA";
NC_051338.1	cmsearch	gene	10859868	10859993	.	-	.	gene_id "LOC120102096"; transcript_id ""; db_xref "GeneID:120102096"; gbkey "Gene"; gene "LOC120102096"; gene_biotype "snRNA";
NC_051338.1	cmsearch	gene	11926976	11927077	.	+	.	gene_id "LOC120101964"; transcript_id ""; db_xref "GeneID:120101964"; gbkey "Gene"; gene "LOC120101964"; gene_biotype "snRNA";
NC_051338.1	cmsearch	gene	12149416	12149579	.	-	.	gene_id "LOC120101990"; transcript_id ""; db_xref "GeneID:120101990"; gbkey "Gene"; gene "LOC120101990"; gene_biotype "snRNA";
NC_051338.1	BestRefSeq	gene	13118623	13118672	.	+	.	gene_id "Mir2964-5p"; transcript_id ""; db_xref "GeneID:100526601"; db_xref "miRBase:MI0015462"; db_xref "RGD:4888575"; description "microRNA 2964"; gbkey "Gene"; gene "Mir2964"; gene_biotype "miRNA"; gene_synonym "Mir219b"; gene_synonym "rno-mir-219b"; gene_synonym "rno-mir-2964";
NC_051338.1	BestRefSeq	gene	13118673	13118722	.	+	.	gene_id "Mir2964-3p"; transcript_id ""; db_xref "GeneID:100526601"; db_xref "miRBase:MI0015462"; db_xref "RGD:4888575"; description "microRNA 2964"; gbkey "Gene"; gene "Mir2964"; gene_biotype "miRNA"; gene_synonym "Mir219b"; gene_synonym "rno-mir-219b"; gene_synonym "rno-mir-2964";
NC_051338.1	BestRefSeq	gene	13118626	13118673	.	-	.	gene_id "Mir219-2-5p"; transcript_id ""; db_xref "GeneID:100314293"; db_xref "miRBase:MI0000960"; db_xref "RGD:2325334"; description "microRNA 219-2"; gbkey "Gene"; gene "Mir219-2"; gene_biotype "miRNA"; gene_synonym "Mir219a-2"; gene_synonym "rno-mir-219-2"; gene_synonym "rno-mir-219a-2";
NC_051338.1	BestRefSeq	gene	13118674	13118721	.	-	.	gene_id "Mir219-2-3p"; transcript_id ""; db_xref "GeneID:100314293"; db_xref "miRBase:MI0000960"; db_xref "RGD:2325334"; description "microRNA 219-2"; gbkey "Gene"; gene "Mir219-2"; gene_biotype "miRNA"; gene_synonym "Mir219a-2"; gene_synonym "rno-mir-219-2"; gene_synonym "rno-mir-219a-2";
NC_051338.1	cmsearch	gene	13672511	13672701	.	-	.	gene_id "LOC120102100"; transcript_id ""; db_xref "GeneID:120102100"; gbkey "Gene"; gene "LOC120102100"; gene_biotype "snRNA";
NC_051338.1	cmsearch	gene	14345860	14346010	.	-	.	gene_id "LOC120102117"; transcript_id ""; db_xref "GeneID:120102117"; gbkey "Gene"; gene "LOC120102117"; gene_biotype "snRNA";
NC_051338.1	cmsearch	gene	14768362	14768482	.	-	.	gene_id "LOC120102084"; transcript_id ""; db_xref "GeneID:120102084"; gbkey "Gene"; gene "LOC120102084"; gene_biotype "snoRNA";
NC_051338.1	cmsearch	gene	15506847	15506931	.	+	.	gene_id "LOC120102000"; transcript_id ""; db_xref "GeneID:120102000"; gbkey "Gene"; gene "LOC120102000"; gene_biotype "snoRNA";
NC_051338.1	cmsearch	gene	15510515	15510599	.	+	.	gene_id "LOC120102002"; transcript_id ""; db_xref "GeneID:120102002"; gbkey "Gene"; gene "LOC120102002"; gene_biotype "snoRNA";
NC_051338.1	cmsearch	gene	15650595	15650750	.	-	.	gene_id "LOC120102046"; transcript_id ""; db_xref "GeneID:120102046"; gbkey "Gene"; gene "LOC120102046"; gene_biotype "snRNA";
NC_051338.1	cmsearch	gene	16029879	16029985	.	+	.	gene_id "LOC120101946"; transcript_id ""; db_xref "GeneID:120101946"; gbkey "Gene"; gene "LOC120101946"; gene_biotype "snRNA";
NC_051338.1	cmsearch	gene	16265801	16265930	.	+	.	gene_id "LOC120102007"; transcript_id ""; db_xref "GeneID:120102007"; gbkey "Gene"; gene "LOC120102007"; gene_biotype "snoRNA";
NC_051338.1	cmsearch	gene	16853666	16853809	.	-	.	gene_id "LOC120102022"; transcript_id ""; db_xref "GeneID:120102022"; gbkey "Gene"; gene "LOC120102022"; gene_biotype "snoRNA";
NC_051338.1	cmsearch	gene	20503965	20504098	.	+	.	gene_id "LOC120102126"; transcript_id ""; db_xref "GeneID:120102126"; gbkey "Gene"; gene "LOC120102126"; gene_biotype "snRNA";
NC_051338.1	cmsearch	gene	21162968	21163078	.	-	.	gene_id "LOC120102086"; transcript_id ""; db_xref "GeneID:120102086"; gbkey "Gene"; gene "LOC120102086"; gene_biotype "snoRNA";
NC_051338.1	cmsearch	gene	21551038	21551144	.	-	.	gene_id "LOC120101933"; transcript_id ""; db_xref "GeneID:120101933"; gbkey "Gene"; gene "LOC120101933"; gene_biotype "snRNA";
NC_051338.1	cmsearch	gene	21551754	21551860	.	+	.	gene_id "LOC120101945"; transcript_id ""; db_xref "GeneID:120101945"; gbkey "Gene"; gene "LOC120101945"; gene_biotype "snRNA";
NC_051338.1	BestRefSeq	gene	22615845	22615903	.	+	.	gene_id "Mir181a2-5p"; transcript_id ""; db_xref "GeneID:100314292"; db_xref "miRBase:MI0000925"; db_xref "RGD:2325335"; description "microRNA 181a-2"; gbkey "Gene"; gene "Mir181a2"; gene_biotype "miRNA"; gene_synonym "Mir181a-2"; gene_synonym "rno-mir-181a-2";
NC_051338.1	BestRefSeq	gene	22615904	22615961	.	+	.	gene_id "Mir181a2-3p"; transcript_id ""; db_xref "GeneID:100314292"; db_xref "miRBase:MI0000925"; db_xref "RGD:2325335"; description "microRNA 181a-2"; gbkey "Gene"; gene "Mir181a2"; gene_biotype "miRNA"; gene_synonym "Mir181a-2"; gene_synonym "rno-mir-181a-2";
NC_051338.1	BestRefSeq	gene	22616948	22616991	.	+	.	gene_id "Mir181b2-5p"; transcript_id ""; db_xref "GeneID:100314159"; db_xref "miRBase:MI0000927"; db_xref "RGD:2325454"; description "microRNA 181b-2"; gbkey "Gene"; gene "Mir181b2"; gene_biotype "miRNA"; gene_synonym "Mir181b-2"; gene_synonym "rno-mir-181b-2";
NC_051338.1	BestRefSeq	gene	22616992	22617035	.	+	.	gene_id "Mir181b2-3p"; transcript_id ""; db_xref "GeneID:100314159"; db_xref "miRBase:MI0000927"; db_xref "RGD:2325454"; description "microRNA 181b-2"; gbkey "Gene"; gene "Mir181b2"; gene_biotype "miRNA"; gene_synonym "Mir181b-2"; gene_synonym "rno-mir-181b-2";
NC_051338.1	cmsearch	gene	22738072	22738216	.	-	.	gene_id "LOC120102092"; transcript_id ""; db_xref "GeneID:120102092"; gbkey "Gene"; gene "LOC120102092"; gene_biotype "snoRNA";
NC_051338.1	cmsearch	gene	23047435	23047574	.	+	.	gene_id "LOC120102026"; transcript_id ""; db_xref "GeneID:120102026"; gbkey "Gene"; gene "LOC120102026"; gene_biotype "snoRNA";
NC_051338.1	cmsearch	gene	23623971	23624033	.	+	.	gene_id "LOC120101994"; transcript_id ""; db_xref "GeneID:120101994"; gbkey "Gene"; gene "LOC120101994"; gene_biotype "snRNA";
NC_051338.1	cmsearch	gene	23624049	23624108	.	+	.	gene_id "LOC120101997"; transcript_id ""; db_xref "GeneID:120101997"; gbkey "Gene"; gene "LOC120101997"; gene_biotype "snRNA";
NC_051338.1	cmsearch	gene	23925168	23925311	.	+	.	gene_id "LOC120102038"; transcript_id ""; db_xref "GeneID:120102038"; gbkey "Gene"; gene "LOC120102038"; gene_biotype "snoRNA";
NC_051338.1	cmsearch	gene	24555003	24555138	.	+	.	gene_id "LOC120102003"; transcript_id ""; db_xref "GeneID:120102003"; gbkey "Gene"; gene "LOC120102003"; gene_biotype "snoRNA";
NC_051338.1	cmsearch	gene	26896499	26896629	.	+	.	gene_id "LOC120102048"; transcript_id ""; db_xref "GeneID:120102048"; gbkey "Gene"; gene "LOC120102048"; gene_biotype "snoRNA";
NC_051338.1	cmsearch	gene	28306345	28306467	.	-	.	gene_id "LOC120102081"; transcript_id ""; db_xref "GeneID:120102081"; gbkey "Gene"; gene "LOC120102081"; gene_biotype "snoRNA";
NC_051338.1	cmsearch	gene	31366548	31366647	.	-	.	gene_id "LOC120102009"; transcript_id ""; db_xref "GeneID:120102009"; gbkey "Gene"; gene "LOC120102009"; gene_biotype "snoRNA";
NC_051338.1	cmsearch	gene	31429608	31429669	.	+	.	gene_id "LOC120101992"; transcript_id ""; db_xref "GeneID:120101992"; gbkey "Gene"; gene "LOC120101992"; gene_biotype "snRNA";
NC_051338.1	cmsearch	gene	31527928	31528053	.	+	.	gene_id "LOC120102080"; transcript_id ""; db_xref "GeneID:120102080"; gbkey "Gene"; gene "LOC120102080"; gene_biotype "snoRNA";
NC_051338.1	tRNAscan-SE	gene	34559889	34559961	.	-	.	gene_id "Trnav-aac_10"; transcript_id ""; db_xref "GeneID:108350637"; gbkey "Gene"; gene "Trnav-aac"; gene_biotype "tRNA";
NC_051338.1	tRNAscan-SE	gene	36648138	36648210	.	-	.	gene_id "Trnaa-agc_16"; transcript_id ""; db_xref "GeneID:120102138"; gbkey "Gene"; gene "Trnaa-agc"; gene_biotype "tRNA";
NC_051338.1	cmsearch	gene	36994302	36994428	.	+	.	gene_id "LOC120102058"; transcript_id ""; db_xref "GeneID:120102058"; gbkey "Gene"; gene "LOC120102058"; gene_biotype "snoRNA";
NC_051338.1	tRNAscan-SE	gene	37255584	37255658	.	+	.	gene_id "Trnas-aga_6"; transcript_id ""; db_xref "GeneID:120102141"; gbkey "Gene"; gene "Trnas-aga"; gene_biotype "tRNA";
NC_051338.1	cmsearch	gene	37768435	37768539	.	-	.	gene_id "LOC120101962"; transcript_id ""; db_xref "GeneID:120101962"; gbkey "Gene"; gene "LOC120101962"; gene_biotype "snRNA";
NC_051338.1	cmsearch	gene	38585768	38585874	.	-	.	gene_id "LOC120102131"; transcript_id ""; db_xref "GeneID:120102131"; gbkey "Gene"; gene "LOC120102131"; gene_biotype "snRNA";
NC_051338.1	cmsearch	gene	39351674	39351809	.	+	.	gene_id "LOC120102015"; transcript_id ""; db_xref "GeneID:120102015"; gbkey "Gene"; gene "LOC120102015"; gene_biotype "snoRNA";
NC_051338.1	cmsearch	gene	39629133	39629239	.	-	.	gene_id "LOC120102130"; transcript_id ""; db_xref "GeneID:120102130"; gbkey "Gene"; gene "LOC120102130"; gene_biotype "snRNA";
NC_051338.1	cmsearch	gene	41664805	41664911	.	-	.	gene_id "LOC120101939"; transcript_id ""; db_xref "GeneID:120101939"; gbkey "Gene"; gene "LOC120101939"; gene_biotype "snRNA";
NC_051338.1	tRNAscan-SE	gene	41762227	41762298	.	+	.	gene_id "Trnaa-cgc"; transcript_id ""; db_xref "GeneID:108350630"; gbkey "Gene"; gene "Trnaa-cgc"; gene_biotype "tRNA";
NC_051338.1	tRNAscan-SE	gene	41762544	41762614	.	-	.	gene_id "Trnag-gcc"; transcript_id ""; db_xref "GeneID:108350638"; gbkey "Gene"; gene "Trnag-gcc"; gene_biotype "tRNA";
NC_051338.1	cmsearch	gene	44044189	44044292	.	+	.	gene_id "LOC120101955"; transcript_id ""; db_xref "GeneID:120101955"; gbkey "Gene"; gene "LOC120101955"; gene_biotype "snRNA";
NC_051338.1	cmsearch	gene	44660847	44660953	.	-	.	gene_id "LOC120101940"; transcript_id ""; db_xref "GeneID:120101940"; gbkey "Gene"; gene "LOC120101940"; gene_biotype "snRNA";
NC_051338.1	BestRefSeq	gene	44756861	44756899	.	-	.	gene_id "Mir6216-5p"; transcript_id ""; db_xref "GeneID:102465147"; db_xref "miRBase:MI0021541"; db_xref "RGD:7489036"; description "microRNA 6216"; gbkey "Gene"; gene "Mir6216"; gene_biotype "miRNA"; gene_synonym "rno-mir-6216";
NC_051338.1	BestRefSeq	gene	44756900	44756938	.	-	.	gene_id "Mir6216-3p"; transcript_id ""; db_xref "GeneID:102465147"; db_xref "miRBase:MI0021541"; db_xref "RGD:7489036"; description "microRNA 6216"; gbkey "Gene"; gene "Mir6216"; gene_biotype "miRNA"; gene_synonym "rno-mir-6216";
NC_051338.1	cmsearch	gene	45793193	45793322	.	+	.	gene_id "LOC120102049"; transcript_id ""; db_xref "GeneID:120102049"; gbkey "Gene"; gene "LOC120102049"; gene_biotype "snoRNA";
NC_051338.1	cmsearch	gene	46434749	46434854	.	+	.	gene_id "LOC120101952"; transcript_id ""; db_xref "GeneID:120101952"; gbkey "Gene"; gene "LOC120101952"; gene_biotype "snRNA";
NC_051338.1	cmsearch	gene	49820318	49820381	.	+	.	gene_id "LOC120101991"; transcript_id ""; db_xref "GeneID:120101991"; gbkey "Gene"; gene "LOC120101991"; gene_biotype "snRNA";
NC_051338.1	cmsearch	gene	50490168	50490295	.	-	.	gene_id "LOC120102075"; transcript_id ""; db_xref "GeneID:120102075"; gbkey "Gene"; gene "LOC120102075"; gene_biotype "snoRNA";
NC_051338.1	cmsearch	gene	52093277	52093408	.	+	.	gene_id "LOC120102067"; transcript_id ""; db_xref "GeneID:120102067"; gbkey "Gene"; gene "LOC120102067"; gene_biotype "snoRNA";
NC_051338.1	cmsearch	gene	56256252	56256439	.	+	.	gene_id "LOC120102107"; transcript_id ""; db_xref "GeneID:120102107"; gbkey "Gene"; gene "LOC120102107"; gene_biotype "snRNA";
NC_051338.1	cmsearch	gene	56964327	56964460	.	-	.	gene_id "LOC120102014"; transcript_id ""; db_xref "GeneID:120102014"; gbkey "Gene"; gene "LOC120102014"; gene_biotype "snoRNA";
NC_051338.1	tRNAscan-SE	gene	58073888	58073969	.	+	.	gene_id "Trnav-aac_11"; transcript_id ""; db_xref "GeneID:120102145"; gbkey "Gene"; gene "Trnav-aac"; gene_biotype "tRNA";
NC_051338.1	cmsearch	gene	58689563	58689673	.	-	.	gene_id "LOC120101969"; transcript_id ""; db_xref "GeneID:120101969"; gbkey "Gene"; gene "LOC120101969"; gene_biotype "snRNA";
NC_051338.1	cmsearch	gene	59408621	59408764	.	+	.	gene_id "LOC120102032"; transcript_id ""; db_xref "GeneID:120102032"; gbkey "Gene"; gene "LOC120102032"; gene_biotype "snoRNA";
NC_051338.1	BestRefSeq	gene	59628438	59628492	.	+	.	gene_id "Mir10b-5p"; transcript_id ""; db_xref "GeneID:100314226"; db_xref "miRBase:MI0000842"; db_xref "RGD:2325397"; description "microRNA 10b"; gbkey "Gene"; gene "Mir10b"; gene_biotype "miRNA"; gene_synonym "rno-mir-10b";
NC_051338.1	BestRefSeq	gene	59628493	59628546	.	+	.	gene_id "Mir10b-3p"; transcript_id ""; db_xref "GeneID:100314226"; db_xref "miRBase:MI0000842"; db_xref "RGD:2325397"; description "microRNA 10b"; gbkey "Gene"; gene "Mir10b"; gene_biotype "miRNA"; gene_synonym "rno-mir-10b";
NC_051338.1	tRNAscan-SE	gene	60758705	60758779	.	-	.	gene_id "Trnap-ggg_4"; transcript_id ""; db_xref "GeneID:120102139"; gbkey "Gene"; gene "Trnap-ggg"; gene_biotype "tRNA";
NC_051338.1	cmsearch	gene	62161493	62161596	.	-	.	gene_id "LOC120101943"; transcript_id ""; db_xref "GeneID:120101943"; gbkey "Gene"; gene "LOC120101943"; gene_biotype "snRNA";
NC_051338.1	cmsearch	gene	64255146	64255247	.	+	.	gene_id "LOC120101977"; transcript_id ""; db_xref "GeneID:120101977"; gbkey "Gene"; gene "LOC120101977"; gene_biotype "snRNA";
NC_051338.1	cmsearch	gene	68391781	68391887	.	+	.	gene_id "LOC120101935"; transcript_id ""; db_xref "GeneID:120101935"; gbkey "Gene"; gene "LOC120101935"; gene_biotype "snRNA";
NC_051338.1	cmsearch	gene	68552105	68552234	.	+	.	gene_id "LOC120102065"; transcript_id ""; db_xref "GeneID:120102065"; gbkey "Gene"; gene "LOC120102065"; gene_biotype "snoRNA";
NC_051338.1	tRNAscan-SE	gene	69025682	69025755	.	-	.	gene_id "Trnap-agg_18"; transcript_id ""; db_xref "GeneID:108350639"; gbkey "Gene"; gene "Trnap-agg"; gene_biotype "tRNA";
NC_051338.1	BestRefSeq	gene	69822542	69822585	.	-	.	gene_id "Mir130a-5p"; transcript_id ""; db_xref "GeneID:100314238"; db_xref "miRBase:MI0000903"; db_xref "RGD:2325385"; description "microRNA 130a"; gbkey "Gene"; gene "Mir130a"; gene_biotype "miRNA"; gene_synonym "rno-mir-130a";
NC_051338.1	BestRefSeq	gene	69822586	69822629	.	-	.	gene_id "Mir130a-3p"; transcript_id ""; db_xref "GeneID:100314238"; db_xref "miRBase:MI0000903"; db_xref "RGD:2325385"; description "microRNA 130a"; gbkey "Gene"; gene "Mir130a"; gene_biotype "miRNA"; gene_synonym "rno-mir-130a";
NC_051338.1	BestRefSeq	gene	69822549	69822585	.	+	.	gene_id "Mir3590-5p"; transcript_id ""; db_xref "GeneID:100526606"; db_xref "miRBase:MI0015468"; db_xref "RGD:4888574"; description "microRNA 3590"; gbkey "Gene"; gene "Mir3590"; gene_biotype "miRNA"; gene_synonym "rno-mir-3590";
NC_051338.1	BestRefSeq	gene	69822586	69822622	.	+	.	gene_id "Mir3590-3p"; transcript_id ""; db_xref "GeneID:100526606"; db_xref "miRBase:MI0015468"; db_xref "RGD:4888574"; description "microRNA 3590"; gbkey "Gene"; gene "Mir3590"; gene_biotype "miRNA"; gene_synonym "rno-mir-3590";
NC_051338.1	cmsearch	gene	69838625	69838731	.	-	.	gene_id "LOC120101953"; transcript_id ""; db_xref "GeneID:120101953"; gbkey "Gene"; gene "LOC120101953"; gene_biotype "snRNA";
NC_051338.1	cmsearch	gene	70307823	70307964	.	-	.	gene_id "LOC120102027"; transcript_id ""; db_xref "GeneID:120102027"; gbkey "Gene"; gene "LOC120102027"; gene_biotype "snoRNA";
NC_051338.1	cmsearch	gene	70565102	70565233	.	-	.	gene_id "LOC120102020"; transcript_id ""; db_xref "GeneID:120102020"; gbkey "Gene"; gene "LOC120102020"; gene_biotype "snoRNA";
NC_051338.1	cmsearch	gene	71834757	71834863	.	-	.	gene_id "LOC120102134"; transcript_id ""; db_xref "GeneID:120102134"; gbkey "Gene"; gene "LOC120102134"; gene_biotype "snRNA";
NC_051338.1	cmsearch	gene	72238441	72238547	.	-	.	gene_id "LOC120101938"; transcript_id ""; db_xref "GeneID:120101938"; gbkey "Gene"; gene "LOC120101938"; gene_biotype "snRNA";
NC_051338.1	cmsearch	gene	72317551	72317654	.	+	.	gene_id "LOC120101961"; transcript_id ""; db_xref "GeneID:120101961"; gbkey "Gene"; gene "LOC120101961"; gene_biotype "snRNA";
NC_051338.1	cmsearch	gene	72439778	72439879	.	+	.	gene_id "LOC120101954"; transcript_id ""; db_xref "GeneID:120101954"; gbkey "Gene"; gene "LOC120101954"; gene_biotype "snRNA";
NC_051338.1	cmsearch	gene	73879890	73880015	.	-	.	gene_id "LOC120102097"; transcript_id ""; db_xref "GeneID:120102097"; gbkey "Gene"; gene "LOC120102097"; gene_biotype "snRNA";
NC_051338.1	cmsearch	gene	74504399	74504503	.	-	.	gene_id "LOC120101974"; transcript_id ""; db_xref "GeneID:120101974"; gbkey "Gene"; gene "LOC120101974"; gene_biotype "snRNA";
NC_051338.1	cmsearch	gene	76220415	76220521	.	+	.	gene_id "LOC120101937"; transcript_id ""; db_xref "GeneID:120101937"; gbkey "Gene"; gene "LOC120101937"; gene_biotype "snRNA";
NC_051338.1	tRNAscan-SE	gene	77161370	77161444	.	-	.	gene_id "Trnaa-agc_17"; transcript_id ""; db_xref "GeneID:120102140"; gbkey "Gene"; gene "Trnaa-agc"; gene_biotype "tRNA";
NC_051338.1	cmsearch	gene	77173411	77173516	.	+	.	gene_id "LOC120101973"; transcript_id ""; db_xref "GeneID:120101973"; gbkey "Gene"; gene "LOC120101973"; gene_biotype "snRNA";
NC_051338.1	cmsearch	gene	77573380	77573489	.	+	.	gene_id "LOC120102085"; transcript_id ""; db_xref "GeneID:120102085"; gbkey "Gene"; gene "LOC120102085"; gene_biotype "snoRNA";
NC_051338.1	tRNAscan-SE	gene	77583478	77583559	.	+	.	gene_id "Trnaa-agc_18"; transcript_id ""; db_xref "GeneID:120102146"; gbkey "Gene"; gene "Trnaa-agc"; gene_biotype "tRNA";
NC_051338.1	cmsearch	gene	78208504	78208636	.	-	.	gene_id "LOC120102016"; transcript_id ""; db_xref "GeneID:120102016"; gbkey "Gene"; gene "LOC120102016"; gene_biotype "snoRNA";
NC_051338.1	BestRefSeq	gene	80202044	80202092	.	-	.	gene_id "Mir129-2-5p"; transcript_id ""; db_xref "GeneID:100313984"; db_xref "miRBase:MI0000637"; db_xref "RGD:2325612"; description "microRNA 129-2"; gbkey "Gene"; gene "Mir129-2"; gene_biotype "miRNA"; gene_synonym "rno-mir-129-2";
NC_051338.1	BestRefSeq	gene	80202093	80202140	.	-	.	gene_id "Mir129-2-3p"; transcript_id ""; db_xref "GeneID:100313984"; db_xref "miRBase:MI0000637"; db_xref "RGD:2325612"; description "microRNA 129-2"; gbkey "Gene"; gene "Mir129-2"; gene_biotype "miRNA"; gene_synonym "rno-mir-129-2";
NC_051338.1	cmsearch	gene	80616440	80616571	.	+	.	gene_id "LOC120102043"; transcript_id ""; db_xref "GeneID:120102043"; gbkey "Gene"; gene "LOC120102043"; gene_biotype "snoRNA";
NC_051338.1	cmsearch	gene	80658553	80658689	.	-	.	gene_id "LOC120102004"; transcript_id ""; db_xref "GeneID:120102004"; gbkey "Gene"; gene "LOC120102004"; gene_biotype "snoRNA";
NC_051338.1	cmsearch	gene	81338422	81338524	.	+	.	gene_id "LOC120101947"; transcript_id ""; db_xref "GeneID:120101947"; gbkey "Gene"; gene "LOC120101947"; gene_biotype "snRNA";
NC_051338.1	cmsearch	gene	84499836	84499900	.	+	.	gene_id "LOC120101993"; transcript_id ""; db_xref "GeneID:120101993"; gbkey "Gene"; gene "LOC120101993"; gene_biotype "snRNA";
NC_051338.1	cmsearch	gene	88620630	88620693	.	+	.	gene_id "LOC120101996"; transcript_id ""; db_xref "GeneID:120101996"; gbkey "Gene"; gene "LOC120101996"; gene_biotype "snRNA";
NC_051338.1	cmsearch	gene	89468368	89468474	.	-	.	gene_id "LOC120101942"; transcript_id ""; db_xref "GeneID:120101942"; gbkey "Gene"; gene "LOC120101942"; gene_biotype "snRNA";
NC_051338.1	cmsearch	gene	90428366	90428504	.	+	.	gene_id "LOC120102093"; transcript_id ""; db_xref "GeneID:120102093"; gbkey "Gene"; gene "LOC120102093"; gene_biotype "guide_RNA";
NC_051338.1	cmsearch	gene	90954459	90954588	.	+	.	gene_id "LOC120102051"; transcript_id ""; db_xref "GeneID:120102051"; gbkey "Gene"; gene "LOC120102051"; gene_biotype "snoRNA";
NC_051338.1	cmsearch	gene	92422632	92422822	.	+	.	gene_id "LOC120102106"; transcript_id ""; db_xref "GeneID:120102106"; gbkey "Gene"; gene "LOC120102106"; gene_biotype "snRNA";
NC_051338.1	cmsearch	gene	94020971	94021100	.	+	.	gene_id "LOC120102061"; transcript_id ""; db_xref "GeneID:120102061"; gbkey "Gene"; gene "LOC120102061"; gene_biotype "snoRNA";
NC_051338.1	cmsearch	gene	94340738	94340864	.	-	.	gene_id "LOC120102064"; transcript_id ""; db_xref "GeneID:120102064"; gbkey "Gene"; gene "LOC120102064"; gene_biotype "snoRNA";
NC_051338.1	cmsearch	gene	94526803	94526933	.	-	.	gene_id "LOC120102045"; transcript_id ""; db_xref "GeneID:120102045"; gbkey "Gene"; gene "LOC120102045"; gene_biotype "snoRNA";
NC_051338.1	cmsearch	gene	94733134	94733277	.	+	.	gene_id "LOC120102025"; transcript_id ""; db_xref "GeneID:120102025"; gbkey "Gene"; gene "LOC120102025"; gene_biotype "snoRNA";
NC_051338.1	tRNAscan-SE	gene	95870680	95870752	.	+	.	gene_id "Trnaa-ggc_1"; transcript_id ""; db_xref "GeneID:120102136"; gbkey "Gene"; gene "Trnaa-ggc"; gene_biotype "tRNA";
NC_051338.1	cmsearch	gene	98468129	98468259	.	+	.	gene_id "LOC120102069"; transcript_id ""; db_xref "GeneID:120102069"; gbkey "Gene"; gene "LOC120102069"; gene_biotype "snoRNA";
NC_051338.1	cmsearch	gene	98493029	98493156	.	+	.	gene_id "LOC120102063"; transcript_id ""; db_xref "GeneID:120102063"; gbkey "Gene"; gene "LOC120102063"; gene_biotype "snoRNA";
NC_051338.1	cmsearch	gene	99304997	99305125	.	+	.	gene_id "LOC120102095"; transcript_id ""; db_xref "GeneID:120102095"; gbkey "Gene"; gene "LOC120102095"; gene_biotype "snoRNA";
NC_051338.1	cmsearch	gene	102077660	102077791	.	+	.	gene_id "LOC120102042"; transcript_id ""; db_xref "GeneID:120102042"; gbkey "Gene"; gene "LOC120102042"; gene_biotype "snoRNA";
NC_051338.1	cmsearch	gene	103045835	103045977	.	-	.	gene_id "LOC120102030"; transcript_id ""; db_xref "GeneID:120102030"; gbkey "Gene"; gene "LOC120102030"; gene_biotype "snoRNA";
NC_051338.1	cmsearch	gene	103775219	103775328	.	+	.	gene_id "LOC120102099"; transcript_id ""; db_xref "GeneID:120102099"; gbkey "Gene"; gene "LOC120102099"; gene_biotype "snoRNA";
NC_051338.1	BestRefSeq	gene	104053133	104053171	.	+	.	gene_id "Mir674-5p"; transcript_id ""; db_xref "GeneID:100314115"; db_xref "miRBase:MI0006159"; db_xref "RGD:2325492"; description "microRNA 674"; gbkey "Gene"; gene "Mir674"; gene_biotype "miRNA"; gene_synonym "rno-mir-674";
NC_051338.1	BestRefSeq	gene	104053172	104053209	.	+	.	gene_id "Mir674-3p"; transcript_id ""; db_xref "GeneID:100314115"; db_xref "miRBase:MI0006159"; db_xref "RGD:2325492"; description "microRNA 674"; gbkey "Gene"; gene "Mir674"; gene_biotype "miRNA"; gene_synonym "rno-mir-674";
NC_051338.1	cmsearch	gene	105017369	105017530	.	-	.	gene_id "LOC120102023"; transcript_id ""; db_xref "GeneID:120102023"; gbkey "Gene"; gene "LOC120102023"; gene_biotype "snRNA";
NC_051338.1	cmsearch	gene	105111125	105111231	.	+	.	gene_id "LOC120102132"; transcript_id ""; db_xref "GeneID:120102132"; gbkey "Gene"; gene "LOC120102132"; gene_biotype "snRNA";
NC_051338.1	tRNAscan-SE	gene	106029258	106029339	.	-	.	gene_id "Trnas-gcu_2"; transcript_id ""; db_xref "GeneID:108350631"; gbkey "Gene"; gene "Trnas-gcu"; gene_biotype "tRNA";
NC_051338.1	cmsearch	gene	108399872	108400075	.	+	.	gene_id "LOC120101981"; transcript_id ""; db_xref "GeneID:120101981"; gbkey "Gene"; gene "LOC120101981"; gene_biotype "snoRNA";
NC_051338.1	cmsearch	gene	108403290	108403396	.	-	.	gene_id "LOC120101948"; transcript_id ""; db_xref "GeneID:120101948"; gbkey "Gene"; gene "LOC120101948"; gene_biotype "snRNA";
NC_051338.1	tRNAscan-SE	gene	109323124	109323195	.	-	.	gene_id "Trnah-gug_5"; transcript_id ""; db_xref "GeneID:108350633"; gbkey "Gene"; gene "Trnah-gug"; gene_biotype "tRNA";
NC_051338.1	tRNAscan-SE	gene	109324630	109324701	.	-	.	gene_id "Trnah-gug_6"; transcript_id ""; db_xref "GeneID:108350634"; gbkey "Gene"; gene "Trnah-gug"; gene_biotype "tRNA";
NC_051338.1	tRNAscan-SE	gene	109325246	109325317	.	+	.	gene_id "Trnah-gug_7"; transcript_id ""; db_xref "GeneID:108350636"; gbkey "Gene"; gene "Trnah-gug"; gene_biotype "tRNA";
NC_051338.1	BestRefSeq	gene	109722692	109722731	.	+	.	gene_id "Mir147-5p"; transcript_id ""; db_xref "GeneID:100314100"; db_xref "miRBase:MI0006130"; db_xref "RGD:2325507"; description "microRNA 147"; gbkey "Gene"; gene "Mir147"; gene_biotype "miRNA"; gene_synonym "rno-mir-147";
NC_051338.1	BestRefSeq	gene	109722732	109722770	.	+	.	gene_id "Mir147-3p"; transcript_id ""; db_xref "GeneID:100314100"; db_xref "miRBase:MI0006130"; db_xref "RGD:2325507"; description "microRNA 147"; gbkey "Gene"; gene "Mir147"; gene_biotype "miRNA"; gene_synonym "rno-mir-147";
NC_051338.1	cmsearch	gene	110656354	110656498	.	+	.	gene_id "LOC120102028"; transcript_id ""; db_xref "GeneID:120102028"; gbkey "Gene"; gene "LOC120102028"; gene_biotype "snoRNA";
NC_051338.1	cmsearch	gene	113905684	113905826	.	-	.	gene_id "LOC120102036"; transcript_id ""; db_xref "GeneID:120102036"; gbkey "Gene"; gene "LOC120102036"; gene_biotype "snoRNA";
NC_051338.1	tRNAscan-SE	gene	116086177	116086257	.	-	.	gene_id "Trnaa-agc_19"; transcript_id ""; db_xref "GeneID:120102142"; gbkey "Gene"; gene "Trnaa-agc"; gene_biotype "tRNA";
NC_051338.1	cmsearch	gene	116105515	116105641	.	+	.	gene_id "LOC120102056"; transcript_id ""; db_xref "GeneID:120102056"; gbkey "Gene"; gene "LOC120102056"; gene_biotype "snoRNA";
NC_051338.1	cmsearch	gene	117295470	117295602	.	+	.	gene_id "LOC120102055"; transcript_id ""; db_xref "GeneID:120102055"; gbkey "Gene"; gene "LOC120102055"; gene_biotype "snoRNA";
NC_051338.1	cmsearch	gene	117477945	117478013	.	+	.	gene_id "LOC120102094"; transcript_id ""; db_xref "GeneID:120102094"; gbkey "Gene"; gene "LOC120102094"; gene_biotype "snoRNA";
NC_051338.1	cmsearch	gene	117478742	117478873	.	+	.	gene_id "LOC120102021"; transcript_id ""; db_xref "GeneID:120102021"; gbkey "Gene"; gene "LOC120102021"; gene_biotype "snoRNA";
NC_051338.1	cmsearch	gene	117479698	117479783	.	+	.	gene_id "LOC120102091"; transcript_id ""; db_xref "GeneID:120102091"; gbkey "Gene"; gene "LOC120102091"; gene_biotype "snoRNA";
NC_051338.1	cmsearch	gene	117480197	117480266	.	+	.	gene_id "LOC120102006"; transcript_id ""; db_xref "GeneID:120102006"; gbkey "Gene"; gene "LOC120102006"; gene_biotype "snoRNA";
NC_051338.1	cmsearch	gene	117480517	117480588	.	+	.	gene_id "LOC120102005"; transcript_id ""; db_xref "GeneID:120102005"; gbkey "Gene"; gene "LOC120102005"; gene_biotype "snoRNA";
NC_051338.1	cmsearch	gene	117917815	117917917	.	+	.	gene_id "LOC120101959"; transcript_id ""; db_xref "GeneID:120101959"; gbkey "Gene"; gene "LOC120101959"; gene_biotype "snRNA";
NC_051338.1	cmsearch	gene	118057755	118057861	.	+	.	gene_id "LOC120101934"; transcript_id ""; db_xref "GeneID:120101934"; gbkey "Gene"; gene "LOC120101934"; gene_biotype "snRNA";
NC_051338.1	cmsearch	gene	118319647	118319753	.	+	.	gene_id "LOC120102129"; transcript_id ""; db_xref "GeneID:120102129"; gbkey "Gene"; gene "LOC120102129"; gene_biotype "snRNA";
NC_051338.1	BestRefSeq	gene	118510194	118510236	.	+	.	gene_id "Mir103a2-5p"; transcript_id ""; db_xref "GeneID:100314020"; db_xref "miRBase:MI0000887"; db_xref "RGD:7489028"; description "microRNA 103a-2"; gbkey "Gene"; gene "Mir103a2"; gene_biotype "miRNA"; gene_synonym "Mir103-2"; gene_synonym "rno-mir-103-2";
NC_051338.1	BestRefSeq	gene	118510237	118510279	.	+	.	gene_id "Mir103a2-3p"; transcript_id ""; db_xref "GeneID:100314020"; db_xref "miRBase:MI0000887"; db_xref "RGD:7489028"; description "microRNA 103a-2"; gbkey "Gene"; gene "Mir103a2"; gene_biotype "miRNA"; gene_synonym "Mir103-2"; gene_synonym "rno-mir-103-2";
NC_051338.1	cmsearch	gene	119971782	119971889	.	+	.	gene_id "LOC120101966"; transcript_id ""; db_xref "GeneID:120101966"; gbkey "Gene"; gene "LOC120101966"; gene_biotype "snRNA";
NC_051338.1	cmsearch	gene	123329939	123330048	.	-	.	gene_id "LOC120101970"; transcript_id ""; db_xref "GeneID:120101970"; gbkey "Gene"; gene "LOC120101970"; gene_biotype "snRNA";
NC_051338.1	cmsearch	gene	123674265	123674392	.	-	.	gene_id "LOC120102018"; transcript_id ""; db_xref "GeneID:120102018"; gbkey "Gene"; gene "LOC120102018"; gene_biotype "guide_RNA";
NC_051338.1	cmsearch	gene	127769125	127769231	.	-	.	gene_id "LOC120101941"; transcript_id ""; db_xref "GeneID:120101941"; gbkey "Gene"; gene "LOC120101941"; gene_biotype "snRNA";
NC_051338.1	cmsearch	gene	130325643	130325780	.	-	.	gene_id "LOC120102060"; transcript_id ""; db_xref "GeneID:120102060"; gbkey "Gene"; gene "LOC120102060"; gene_biotype "snoRNA";
NC_051338.1	cmsearch	gene	131636460	131636698	.	-	.	gene_id "LOC120102082"; transcript_id ""; db_xref "GeneID:120102082"; gbkey "Gene"; gene "LOC120102082"; gene_biotype "snoRNA";
NC_051338.1	cmsearch	gene	131699975	131700105	.	+	.	gene_id "LOC120102008"; transcript_id ""; db_xref "GeneID:120102008"; gbkey "Gene"; gene "LOC120102008"; gene_biotype "snoRNA";
NC_051338.1	tRNAscan-SE	gene	133229015	133229095	.	-	.	gene_id "Trnat-agu_2"; transcript_id ""; db_xref "GeneID:120102143"; gbkey "Gene"; gene "Trnat-agu"; gene_biotype "tRNA";
NC_051338.1	cmsearch	gene	133775907	133776009	.	+	.	gene_id "LOC120101950"; transcript_id ""; db_xref "GeneID:120101950"; gbkey "Gene"; gene "LOC120101950"; gene_biotype "snRNA";
NC_051338.1	tRNAscan-SE	gene	134357728	134357802	.	-	.	gene_id "Trnaa-agc_20"; transcript_id ""; db_xref "GeneID:120102144"; gbkey "Gene"; gene "Trnaa-agc"; gene_biotype "tRNA";
NC_051338.1	cmsearch	gene	135194918	135195023	.	-	.	gene_id "LOC120101936"; transcript_id ""; db_xref "GeneID:120101936"; gbkey "Gene"; gene "LOC120101936"; gene_biotype "snRNA";
NC_051338.1	cmsearch	gene	135571162	135571451	.	+	.	gene_id "LOC120102104"; transcript_id ""; db_xref "GeneID:120102104"; gbkey "Gene"; gene "LOC120102104"; gene_biotype "snoRNA";
NC_051338.1	cmsearch	gene	136056090	136056221	.	+	.	gene_id "LOC120102047"; transcript_id ""; db_xref "GeneID:120102047"; gbkey "Gene"; gene "LOC120102047"; gene_biotype "snoRNA";
NC_051338.1	cmsearch	gene	136257921	136258086	.	+	.	gene_id "LOC120102012"; transcript_id ""; db_xref "GeneID:120102012"; gbkey "Gene"; gene "LOC120102012"; gene_biotype "snRNA";
NC_051338.1	cmsearch	gene	136282679	136282826	.	-	.	gene_id "LOC120102029"; transcript_id ""; db_xref "GeneID:120102029"; gbkey "Gene"; gene "LOC120102029"; gene_biotype "snoRNA";
NC_051338.1	cmsearch	gene	139543541	139543645	.	-	.	gene_id "LOC120101949"; transcript_id ""; db_xref "GeneID:120101949"; gbkey "Gene"; gene "LOC120101949"; gene_biotype "snRNA";
NC_051338.1	cmsearch	gene	139747792	139747893	.	-	.	gene_id "LOC120101960"; transcript_id ""; db_xref "GeneID:120101960"; gbkey "Gene"; gene "LOC120101960"; gene_biotype "snRNA";
NC_051338.1	cmsearch	gene	139854323	139854450	.	-	.	gene_id "LOC120102054"; transcript_id ""; db_xref "GeneID:120102054"; gbkey "Gene"; gene "LOC120102054"; gene_biotype "snoRNA";
NC_051338.1	cmsearch	gene	141335435	141335551	.	-	.	gene_id "LOC120102102"; transcript_id ""; db_xref "GeneID:120102102"; gbkey "Gene"; gene "LOC120102102"; gene_biotype "snoRNA";
NC_051338.1	cmsearch	gene	142572873	142572974	.	+	.	gene_id "LOC120102098"; transcript_id ""; db_xref "GeneID:120102098"; gbkey "Gene"; gene "LOC120102098"; gene_biotype "snoRNA";
NC_051338.1	tRNAscan-SE	gene	143128296	143128368	.	-	.	gene_id "Trnaa-agc_21"; transcript_id ""; db_xref "GeneID:108350635"; gbkey "Gene"; gene "Trnaa-agc"; gene_biotype "tRNA";
NC_051338.1	tRNAscan-SE	gene	143536893	143536974	.	+	.	gene_id "Trnaa-agc_22"; transcript_id ""; db_xref "GeneID:120102137"; gbkey "Gene"; gene "Trnaa-agc"; gene_biotype "tRNA";
NC_051338.1	cmsearch	gene	143809843	143809946	.	+	.	gene_id "LOC120101967"; transcript_id ""; db_xref "GeneID:120101967"; gbkey "Gene"; gene "LOC120101967"; gene_biotype "snRNA";
NC_051338.1	BestRefSeq	gene	143883158	143883207	.	-	.	gene_id "Mir6334-5p"; transcript_id ""; db_xref "GeneID:102465168"; db_xref "miRBase:MI0021860"; db_xref "RGD:7489021"; description "microRNA 6334"; gbkey "Gene"; gene "Mir6334"; gene_biotype "miRNA"; gene_synonym "rno-mir-6334";
NC_051338.1	BestRefSeq	gene	143883208	143883256	.	-	.	gene_id "Mir6334-3p"; transcript_id ""; db_xref "GeneID:102465168"; db_xref "miRBase:MI0021860"; db_xref "RGD:7489021"; description "microRNA 6334"; gbkey "Gene"; gene "Mir6334"; gene_biotype "miRNA"; gene_synonym "rno-mir-6334";
NC_051338.1	cmsearch	gene	143962670	143962834	.	-	.	gene_id "LOC120102001"; transcript_id ""; db_xref "GeneID:120102001"; gbkey "Gene"; gene "LOC120102001"; gene_biotype "snRNA";
NC_051338.1	cmsearch	gene	144015157	144015287	.	-	.	gene_id "LOC120102019"; transcript_id ""; db_xref "GeneID:120102019"; gbkey "Gene"; gene "LOC120102019"; gene_biotype "snoRNA";
NC_051338.1	BestRefSeq	gene	144110469	144110501	.	+	.	gene_id "Mir499a-5p"; transcript_id ""; db_xref "GeneID:100314091"; db_xref "miRBase:MI0003721"; db_xref "RGD:2325514"; description "microRNA 499a"; gbkey "Gene"; gene "Mir499a"; gene_biotype "miRNA"; gene_synonym "Mir499"; gene_synonym "rno-mir-499";
NC_051338.1	BestRefSeq	gene	144110502	144110533	.	+	.	gene_id "Mir499a-3p"; transcript_id ""; db_xref "GeneID:100314091"; db_xref "miRBase:MI0003721"; db_xref "RGD:2325514"; description "microRNA 499a"; gbkey "Gene"; gene "Mir499a"; gene_biotype "miRNA"; gene_synonym "Mir499"; gene_synonym "rno-mir-499";
NC_051338.1	cmsearch	gene	144829292	144829430	.	-	.	gene_id "LOC120102024"; transcript_id ""; db_xref "GeneID:120102024"; gbkey "Gene"; gene "LOC120102024"; gene_biotype "snoRNA";
NC_051338.1	cmsearch	gene	145873716	145873780	.	+	.	gene_id "LOC120101995"; transcript_id ""; db_xref "GeneID:120101995"; gbkey "Gene"; gene "LOC120101995"; gene_biotype "snRNA";
NC_051338.1	cmsearch	gene	147014315	147014444	.	-	.	gene_id "LOC120101987"; transcript_id ""; db_xref "GeneID:120101987"; gbkey "Gene"; gene "LOC120101987"; gene_biotype "snoRNA";
NC_051338.1	cmsearch	gene	147016197	147016322	.	-	.	gene_id "LOC120101989"; transcript_id ""; db_xref "GeneID:120101989"; gbkey "Gene"; gene "LOC120101989"; gene_biotype "snoRNA";
NC_051338.1	cmsearch	gene	147017736	147017867	.	-	.	gene_id "LOC120101985"; transcript_id ""; db_xref "GeneID:120101985"; gbkey "Gene"; gene "LOC120101985"; gene_biotype "snoRNA";
NC_051338.1	cmsearch	gene	147033814	147033947	.	+	.	gene_id "LOC120101988"; transcript_id ""; db_xref "GeneID:120101988"; gbkey "Gene"; gene "LOC120101988"; gene_biotype "snoRNA";
NC_051338.1	cmsearch	gene	147035279	147035411	.	+	.	gene_id "LOC120101986"; transcript_id ""; db_xref "GeneID:120101986"; gbkey "Gene"; gene "LOC120101986"; gene_biotype "snoRNA";
NC_051338.1	cmsearch	gene	147218608	147218749	.	-	.	gene_id "LOC120102121"; transcript_id ""; db_xref "GeneID:120102121"; gbkey "Gene"; gene "LOC120102121"; gene_biotype "snRNA";
NC_051338.1	cmsearch	gene	148766711	148766817	.	+	.	gene_id "LOC120102133"; transcript_id ""; db_xref "GeneID:120102133"; gbkey "Gene"; gene "LOC120102133"; gene_biotype "snRNA";
NC_051338.1	cmsearch	gene	149644352	149644484	.	+	.	gene_id "LOC120102052"; transcript_id ""; db_xref "GeneID:120102052"; gbkey "Gene"; gene "LOC120102052"; gene_biotype "snoRNA";
NC_051338.1	cmsearch	gene	151457872	151458028	.	-	.	gene_id "LOC120102078"; transcript_id ""; db_xref "GeneID:120102078"; gbkey "Gene"; gene "LOC120102078"; gene_biotype "snRNA";
NC_051338.1	cmsearch	gene	151710338	151710456	.	+	.	gene_id "LOC120101931"; transcript_id ""; db_xref "GeneID:120101931"; gbkey "Gene"; gene "LOC120101931"; gene_biotype "rRNA";
NC_051338.1	cmsearch	gene	152555953	152556082	.	+	.	gene_id "LOC120102044"; transcript_id ""; db_xref "GeneID:120102044"; gbkey "Gene"; gene "LOC120102044"; gene_biotype "snoRNA";
NC_051338.1	cmsearch	gene	155442281	155442387	.	+	.	gene_id "LOC120101932"; transcript_id ""; db_xref "GeneID:120101932"; gbkey "Gene"; gene "LOC120101932"; gene_biotype "snRNA";
NC_051338.1	cmsearch	gene	155792525	155792616	.	+	.	gene_id "LOC120102090"; transcript_id ""; db_xref "GeneID:120102090"; gbkey "Gene"; gene "LOC120102090"; gene_biotype "snoRNA";
NC_051338.1	cmsearch	gene	155793954	155794042	.	+	.	gene_id "LOC120102087"; transcript_id ""; db_xref "GeneID:120102087"; gbkey "Gene"; gene "LOC120102087"; gene_biotype "snoRNA";
NC_051338.1	cmsearch	gene	155794227	155794317	.	+	.	gene_id "LOC120102088"; transcript_id ""; db_xref "GeneID:120102088"; gbkey "Gene"; gene "LOC120102088"; gene_biotype "snoRNA";
NC_051338.1	cmsearch	gene	156137391	156137513	.	-	.	gene_id "LOC120101999"; transcript_id ""; db_xref "GeneID:120101999"; gbkey "Gene"; gene "LOC120101999"; gene_biotype "snoRNA";
NC_051338.1	cmsearch	gene	157621381	157621508	.	-	.	gene_id "LOC120102059"; transcript_id ""; db_xref "GeneID:120102059"; gbkey "Gene"; gene "LOC120102059"; gene_biotype "snoRNA";
NC_051338.1	cmsearch	gene	161253399	161253638	.	+	.	gene_id "LOC120102103"; transcript_id ""; db_xref "GeneID:120102103"; gbkey "Gene"; gene "LOC120102103"; gene_biotype "guide_RNA";
NC_051338.1	BestRefSeq	gene	163051838	163051876	.	-	.	gene_id "Mir296-5p"; transcript_id ""; db_xref "GeneID:100314282"; db_xref "miRBase:MI0000967"; db_xref "RGD:2325345"; description "microRNA 296"; gbkey "Gene"; gene "Mir296"; gene_biotype "miRNA"; gene_synonym "rno-mir-296";
NC_051338.1	BestRefSeq	gene	163051877	163051915	.	-	.	gene_id "Mir296-3p"; transcript_id ""; db_xref "GeneID:100314282"; db_xref "miRBase:MI0000967"; db_xref "RGD:2325345"; description "microRNA 296"; gbkey "Gene"; gene "Mir296"; gene_biotype "miRNA"; gene_synonym "rno-mir-296";
NC_051338.1	BestRefSeq	gene	163052291	163052331	.	-	.	gene_id "Mir298-5p"; transcript_id ""; db_xref "GeneID:100314250"; db_xref "miRBase:MI0000969"; db_xref "RGD:2325373"; description "microRNA 298"; gbkey "Gene"; gene "Mir298"; gene_biotype "miRNA"; gene_synonym "rno-mir-298";
NC_051338.1	BestRefSeq	gene	163052332	163052372	.	-	.	gene_id "Mir298-3p"; transcript_id ""; db_xref "GeneID:100314250"; db_xref "miRBase:MI0000969"; db_xref "RGD:2325373"; description "microRNA 298"; gbkey "Gene"; gene "Mir298"; gene_biotype "miRNA"; gene_synonym "rno-mir-298";
NC_051338.1	BestRefSeq	gene	167487117	167487159	.	+	.	gene_id "Mir1b-5p"; transcript_id ""; db_xref "GeneID:104796289"; db_xref "miRBase:MI0031785"; db_xref "RGD:9685084"; description "microRNA 1b"; gbkey "Gene"; gene "Mir1b"; gene_biotype "miRNA"; gene_synonym "rno-mir-1b";
NC_051338.1	BestRefSeq	gene	167487160	167487201	.	+	.	gene_id "Mir1b-3p"; transcript_id ""; db_xref "GeneID:104796289"; db_xref "miRBase:MI0031785"; db_xref "RGD:9685084"; description "microRNA 1b"; gbkey "Gene"; gene "Mir1b"; gene_biotype "miRNA"; gene_synonym "rno-mir-1b";
NC_051338.1	BestRefSeq	gene	168014952	168014995	.	+	.	gene_id "Mir124-3-5p"; transcript_id ""; db_xref "GeneID:100314155"; db_xref "miRBase:MI0000892"; db_xref "RGD:2325458"; description "microRNA 124-3"; gbkey "Gene"; gene "Mir124-3"; gene_biotype "miRNA"; gene_synonym "rno-mir-124-3";
NC_051338.1	BestRefSeq	gene	168014996	168015038	.	+	.	gene_id "Mir124-3-3p"; transcript_id ""; db_xref "GeneID:100314155"; db_xref "miRBase:MI0000892"; db_xref "RGD:2325458"; description "microRNA 124-3"; gbkey "Gene"; gene "Mir124-3"; gene_biotype "miRNA"; gene_synonym "rno-mir-124-3";
NC_051338.1	cmsearch	gene	168778195	168778301	.	+	.	gene_id "LOC120101951"; transcript_id ""; db_xref "GeneID:120101951"; gbkey "Gene"; gene "LOC120101951"; gene_biotype "snRNA";
NC_051339.1	cmsearch	gene	494813	494965	.	-	.	gene_id "LOC120102591"; transcript_id ""; db_xref "GeneID:120102591"; gbkey "Gene"; gene "LOC120102591"; gene_biotype "rRNA";
NC_051339.1	cmsearch	gene	598721	598874	.	-	.	gene_id "LOC120102761"; transcript_id ""; db_xref "GeneID:120102761"; gbkey "Gene"; gene "LOC120102761"; gene_biotype "rRNA";
NC_051339.1	cmsearch	gene	749258	749410	.	-	.	gene_id "LOC120102569"; transcript_id ""; db_xref "GeneID:120102569"; gbkey "Gene"; gene "LOC120102569"; gene_biotype "rRNA";
NC_051339.1	cmsearch	gene	2953693	2953845	.	-	.	gene_id "LOC120102580"; transcript_id ""; db_xref "GeneID:120102580"; gbkey "Gene"; gene "LOC120102580"; gene_biotype "rRNA";
NC_051339.1	cmsearch	gene	3916580	3916732	.	+	.	gene_id "LOC120102772"; transcript_id ""; db_xref "GeneID:120102772"; gbkey "Gene"; gene "LOC120102772"; gene_biotype "rRNA";
NC_051339.1	cmsearch	gene	4013450	4013602	.	+	.	gene_id "LOC120102558"; transcript_id ""; db_xref "GeneID:120102558"; gbkey "Gene"; gene "LOC120102558"; gene_biotype "rRNA";
NC_051339.1	cmsearch	gene	4738615	4738766	.	+	.	gene_id "LOC120102602"; transcript_id ""; db_xref "GeneID:120102602"; gbkey "Gene"; gene "LOC120102602"; gene_biotype "rRNA";
NC_051339.1	tRNAscan-SE	gene	7572224	7572296	.	+	.	gene_id "Trnav-aac_12"; transcript_id ""; db_xref "GeneID:120102778"; gbkey "Gene"; gene "Trnav-aac"; gene_biotype "tRNA";
NC_051339.1	cmsearch	gene	8617335	8617438	.	+	.	gene_id "LOC120102576"; transcript_id ""; db_xref "GeneID:120102576"; gbkey "Gene"; gene "LOC120102576"; gene_biotype "snRNA";
NC_051339.1	cmsearch	gene	10353778	10353879	.	+	.	gene_id "LOC120102594"; transcript_id ""; db_xref "GeneID:120102594"; gbkey "Gene"; gene "LOC120102594"; gene_biotype "snRNA";
NC_051339.1	BestRefSeq	gene	10580747	10580787	.	-	.	gene_id "Mir671-5p"; transcript_id ""; db_xref "GeneID:100314113"; db_xref "miRBase:MI0006156"; db_xref "RGD:2325494"; description "microRNA 671"; gbkey "Gene"; gene "Mir671"; gene_biotype "miRNA"; gene_synonym "rno-mir-671";
NC_051339.1	BestRefSeq	gene	10580788	10580827	.	-	.	gene_id "Mir671-3p"; transcript_id ""; db_xref "GeneID:100314113"; db_xref "miRBase:MI0006156"; db_xref "RGD:2325494"; description "microRNA 671"; gbkey "Gene"; gene "Mir671"; gene_biotype "miRNA"; gene_synonym "rno-mir-671";
NC_051339.1	cmsearch	gene	11290116	11290186	.	-	.	gene_id "LOC120102742"; transcript_id ""; db_xref "GeneID:120102742"; gbkey "Gene"; gene "LOC120102742"; gene_biotype "snoRNA";
NC_051339.1	cmsearch	gene	11439967	11440037	.	+	.	gene_id "LOC120102743"; transcript_id ""; db_xref "GeneID:120102743"; gbkey "Gene"; gene "LOC120102743"; gene_biotype "snoRNA";
NC_051339.1	cmsearch	gene	11788276	11788340	.	-	.	gene_id "LOC120102618"; transcript_id ""; db_xref "GeneID:120102618"; gbkey "Gene"; gene "LOC120102618"; gene_biotype "snRNA";
NC_051339.1	cmsearch	gene	12477250	12477311	.	-	.	gene_id "LOC120102614"; transcript_id ""; db_xref "GeneID:120102614"; gbkey "Gene"; gene "LOC120102614"; gene_biotype "snRNA";
NC_051339.1	cmsearch	gene	13280755	13280901	.	+	.	gene_id "LOC120102645"; transcript_id ""; db_xref "GeneID:120102645"; gbkey "Gene"; gene "LOC120102645"; gene_biotype "snoRNA";
NC_051339.1	cmsearch	gene	13496986	13497113	.	+	.	gene_id "LOC120102659"; transcript_id ""; db_xref "GeneID:120102659"; gbkey "Gene"; gene "LOC120102659"; gene_biotype "snoRNA";
NC_051339.1	cmsearch	gene	13555824	13555909	.	+	.	gene_id "LOC120102739"; transcript_id ""; db_xref "GeneID:120102739"; gbkey "Gene"; gene "LOC120102739"; gene_biotype "snoRNA";
NC_051339.1	cmsearch	gene	13981033	13981157	.	+	.	gene_id "LOC120102737"; transcript_id ""; db_xref "GeneID:120102737"; gbkey "Gene"; gene "LOC120102737"; gene_biotype "snoRNA";
NC_051339.1	cmsearch	gene	14948787	14948916	.	+	.	gene_id "LOC120102678"; transcript_id ""; db_xref "GeneID:120102678"; gbkey "Gene"; gene "LOC120102678"; gene_biotype "snoRNA";
NC_051339.1	cmsearch	gene	15580139	15580245	.	+	.	gene_id "LOC120102604"; transcript_id ""; db_xref "GeneID:120102604"; gbkey "Gene"; gene "LOC120102604"; gene_biotype "snRNA";
NC_051339.1	tRNAscan-SE	gene	15704157	15704231	.	+	.	gene_id "Trnap-agg_19"; transcript_id ""; db_xref "GeneID:120102783"; gbkey "Gene"; gene "Trnap-agg"; gene_biotype "tRNA";
NC_051339.1	tRNAscan-SE	gene	17190017	17190091	.	-	.	gene_id "Trnaa-agc_23"; transcript_id ""; db_xref "GeneID:120102794"; gbkey "Gene"; gene "Trnaa-agc"; gene_biotype "tRNA";
NC_051339.1	cmsearch	gene	19444113	19444260	.	-	.	gene_id "LOC120102654"; transcript_id ""; db_xref "GeneID:120102654"; gbkey "Gene"; gene "LOC120102654"; gene_biotype "snoRNA";
NC_051339.1	cmsearch	gene	20519601	20519719	.	-	.	gene_id "LOC120102552"; transcript_id ""; db_xref "GeneID:120102552"; gbkey "Gene"; gene "LOC120102552"; gene_biotype "rRNA";
NC_051339.1	cmsearch	gene	22968285	22968392	.	-	.	gene_id "LOC120102571"; transcript_id ""; db_xref "GeneID:120102571"; gbkey "Gene"; gene "LOC120102571"; gene_biotype "snRNA";
NC_051339.1	cmsearch	gene	23084067	23084203	.	+	.	gene_id "LOC120102627"; transcript_id ""; db_xref "GeneID:120102627"; gbkey "Gene"; gene "LOC120102627"; gene_biotype "snoRNA";
NC_051339.1	BestRefSeq	gene	24724455	24724492	.	-	.	gene_id "Mir879-5p"; transcript_id ""; db_xref "GeneID:100314261"; db_xref "miRBase:MI0006121"; db_xref "RGD:2325362"; description "microRNA 879"; gbkey "Gene"; gene "Mir879"; gene_biotype "miRNA"; gene_synonym "rno-mir-879";
NC_051339.1	BestRefSeq	gene	24724493	24724530	.	-	.	gene_id "Mir879-3p"; transcript_id ""; db_xref "GeneID:100314261"; db_xref "miRBase:MI0006121"; db_xref "RGD:2325362"; description "microRNA 879"; gbkey "Gene"; gene "Mir879"; gene_biotype "miRNA"; gene_synonym "rno-mir-879";
NC_051339.1	tRNAscan-SE	gene	25780505	25780585	.	-	.	gene_id "Trnap-agg_20"; transcript_id ""; db_xref "GeneID:120102795"; gbkey "Gene"; gene "Trnap-agg"; gene_biotype "tRNA";
NC_051339.1	cmsearch	gene	27946006	27946166	.	+	.	gene_id "LOC120102745"; transcript_id ""; db_xref "GeneID:120102745"; gbkey "Gene"; gene "LOC120102745"; gene_biotype "snRNA";
NC_051339.1	cmsearch	gene	29442793	29442899	.	-	.	gene_id "LOC120102572"; transcript_id ""; db_xref "GeneID:120102572"; gbkey "Gene"; gene "LOC120102572"; gene_biotype "snRNA";
NC_051339.1	BestRefSeq	gene	31692714	31692762	.	-	.	gene_id "Mir653-5p"; transcript_id ""; db_xref "GeneID:100314179"; db_xref "miRBase:MI0012600"; db_xref "RGD:2314881"; description "microRNA 653"; gbkey "Gene"; gene "Mir653"; gene_biotype "miRNA"; gene_synonym "rno-mir-653";
NC_051339.1	BestRefSeq	gene	31692763	31692810	.	-	.	gene_id "Mir653-3p"; transcript_id ""; db_xref "GeneID:100314179"; db_xref "miRBase:MI0012600"; db_xref "RGD:2314881"; description "microRNA 653"; gbkey "Gene"; gene "Mir653"; gene_biotype "miRNA"; gene_synonym "rno-mir-653";
NC_051339.1	BestRefSeq	gene	31693355	31693407	.	-	.	gene_id "Mir489-5p"; transcript_id ""; db_xref "GeneID:100314071"; db_xref "miRBase:MI0003477"; db_xref "RGD:2314886"; description "microRNA 489"; gbkey "Gene"; gene "Mir489"; gene_biotype "miRNA"; gene_synonym "rno-mir-489";
NC_051339.1	BestRefSeq	gene	31693408	31693460	.	-	.	gene_id "Mir489-3p"; transcript_id ""; db_xref "GeneID:100314071"; db_xref "miRBase:MI0003477"; db_xref "RGD:2314886"; description "microRNA 489"; gbkey "Gene"; gene "Mir489"; gene_biotype "miRNA"; gene_synonym "rno-mir-489";
NC_051339.1	cmsearch	gene	34210184	34210290	.	+	.	gene_id "LOC120102562"; transcript_id ""; db_xref "GeneID:120102562"; gbkey "Gene"; gene "LOC120102562"; gene_biotype "snRNA";
NC_051339.1	cmsearch	gene	35969727	35969848	.	+	.	gene_id "LOC120102629"; transcript_id ""; db_xref "GeneID:120102629"; gbkey "Gene"; gene "LOC120102629"; gene_biotype "snoRNA";
NC_051339.1	cmsearch	gene	37484690	37484833	.	+	.	gene_id "LOC120102653"; transcript_id ""; db_xref "GeneID:120102653"; gbkey "Gene"; gene "LOC120102653"; gene_biotype "snoRNA";
NC_051339.1	cmsearch	gene	41869435	41869561	.	-	.	gene_id "LOC120102634"; transcript_id ""; db_xref "GeneID:120102634"; gbkey "Gene"; gene "LOC120102634"; gene_biotype "snoRNA";
NC_051339.1	cmsearch	gene	42398832	42398962	.	+	.	gene_id "LOC120102706"; transcript_id ""; db_xref "GeneID:120102706"; gbkey "Gene"; gene "LOC120102706"; gene_biotype "snoRNA";
NC_051339.1	cmsearch	gene	42721631	42721733	.	-	.	gene_id "LOC120102597"; transcript_id ""; db_xref "GeneID:120102597"; gbkey "Gene"; gene "LOC120102597"; gene_biotype "snRNA";
NC_051339.1	cmsearch	gene	44186135	44186318	.	+	.	gene_id "LOC120102753"; transcript_id ""; db_xref "GeneID:120102753"; gbkey "Gene"; gene "LOC120102753"; gene_biotype "snRNA";
NC_051339.1	cmsearch	gene	46752721	46752827	.	-	.	gene_id "LOC120102563"; transcript_id ""; db_xref "GeneID:120102563"; gbkey "Gene"; gene "LOC120102563"; gene_biotype "snRNA";
NC_051339.1	cmsearch	gene	49565195	49565318	.	-	.	gene_id "LOC120102623"; transcript_id ""; db_xref "GeneID:120102623"; gbkey "Gene"; gene "LOC120102623"; gene_biotype "snoRNA";
NC_051339.1	cmsearch	gene	53385983	53386111	.	-	.	gene_id "LOC120102673"; transcript_id ""; db_xref "GeneID:120102673"; gbkey "Gene"; gene "LOC120102673"; gene_biotype "snoRNA";
NC_051339.1	cmsearch	gene	53447256	53447395	.	-	.	gene_id "LOC120102560"; transcript_id ""; db_xref "GeneID:120102560"; gbkey "Gene"; gene "LOC120102560"; gene_biotype "snRNA";
NC_051339.1	cmsearch	gene	54249868	54249928	.	+	.	gene_id "LOC120102621"; transcript_id ""; db_xref "GeneID:120102621"; gbkey "Gene"; gene "LOC120102621"; gene_biotype "snRNA";
NC_051339.1	cmsearch	gene	54249942	54250003	.	+	.	gene_id "LOC120102612"; transcript_id ""; db_xref "GeneID:120102612"; gbkey "Gene"; gene "LOC120102612"; gene_biotype "snRNA";
NC_051339.1	cmsearch	gene	54303650	54303756	.	-	.	gene_id "LOC120102570"; transcript_id ""; db_xref "GeneID:120102570"; gbkey "Gene"; gene "LOC120102570"; gene_biotype "snRNA";
NC_051339.1	cmsearch	gene	54882823	54882955	.	-	.	gene_id "LOC120102705"; transcript_id ""; db_xref "GeneID:120102705"; gbkey "Gene"; gene "LOC120102705"; gene_biotype "snoRNA";
NC_051339.1	cmsearch	gene	55003753	55003908	.	-	.	gene_id "LOC120102749"; transcript_id ""; db_xref "GeneID:120102749"; gbkey "Gene"; gene "LOC120102749"; gene_biotype "snRNA";
NC_051339.1	cmsearch	gene	56258151	56258354	.	-	.	gene_id "LOC120102608"; transcript_id ""; db_xref "GeneID:120102608"; gbkey "Gene"; gene "LOC120102608"; gene_biotype "snoRNA";
NC_051339.1	BestRefSeq	gene	56505280	56505327	.	-	.	gene_id "Mir592-5p"; transcript_id ""; db_xref "GeneID:100314270"; db_xref "miRBase:MI0012596"; db_xref "RGD:2314878"; description "microRNA 592"; gbkey "Gene"; gene "Mir592"; gene_biotype "miRNA"; gene_synonym "rno-mir-592";
NC_051339.1	BestRefSeq	gene	56505328	56505375	.	-	.	gene_id "Mir592-3p"; transcript_id ""; db_xref "GeneID:100314270"; db_xref "miRBase:MI0012596"; db_xref "RGD:2314878"; description "microRNA 592"; gbkey "Gene"; gene "Mir592"; gene_biotype "miRNA"; gene_synonym "rno-mir-592";
NC_051339.1	cmsearch	gene	56956292	56956455	.	-	.	gene_id "LOC120102657"; transcript_id ""; db_xref "GeneID:120102657"; gbkey "Gene"; gene "LOC120102657"; gene_biotype "snRNA";
NC_051339.1	BestRefSeq	gene	57624295	57624330	.	+	.	gene_id "Mir129-1-5p"; transcript_id ""; db_xref "GeneID:100314157"; db_xref "miRBase:MI0000902"; db_xref "RGD:2325456"; description "microRNA 129-1"; gbkey "Gene"; gene "Mir129-1"; gene_biotype "miRNA"; gene_synonym "rno-mir-129-1";
NC_051339.1	BestRefSeq	gene	57624331	57624366	.	+	.	gene_id "Mir129-1-3p"; transcript_id ""; db_xref "GeneID:100314157"; db_xref "miRBase:MI0000902"; db_xref "RGD:2325456"; description "microRNA 129-1"; gbkey "Gene"; gene "Mir129-1"; gene_biotype "miRNA"; gene_synonym "rno-mir-129-1";
NC_051339.1	tRNAscan-SE	gene	57989626	57989697	.	+	.	gene_id "Trnap-agg_21"; transcript_id ""; db_xref "GeneID:108350881"; gbkey "Gene"; gene "Trnap-agg"; gene_biotype "tRNA";
NC_051339.1	BestRefSeq	gene	58784818	58784848	.	-	.	gene_id "Mir182-5p"; transcript_id ""; db_xref "GeneID:100314172"; db_xref "miRBase:MI0006133"; db_xref "RGD:4888616"; description "microRNA 182"; gbkey "Gene"; gene "Mir182"; gene_biotype "miRNA"; gene_synonym "rno-mir-182";
NC_051339.1	BestRefSeq	gene	58784849	58784879	.	-	.	gene_id "Mir182-3p"; transcript_id ""; db_xref "GeneID:100314172"; db_xref "miRBase:MI0006133"; db_xref "RGD:4888616"; description "microRNA 182"; gbkey "Gene"; gene "Mir182"; gene_biotype "miRNA"; gene_synonym "rno-mir-182";
NC_051339.1	BestRefSeq	gene	58788411	58788463	.	-	.	gene_id "Mir96-5p"; transcript_id ""; db_xref "GeneID:100314017"; db_xref "miRBase:MI0000881"; db_xref "RGD:2325582"; description "microRNA 96"; gbkey "Gene"; gene "Mir96"; gene_biotype "miRNA"; gene_synonym "rno-mir-96";
NC_051339.1	BestRefSeq	gene	58788464	58788516	.	-	.	gene_id "Mir96-3p"; transcript_id ""; db_xref "GeneID:100314017"; db_xref "miRBase:MI0000881"; db_xref "RGD:2325582"; description "microRNA 96"; gbkey "Gene"; gene "Mir96"; gene_biotype "miRNA"; gene_synonym "rno-mir-96";
NC_051339.1	BestRefSeq	gene	58788614	58788668	.	-	.	gene_id "Mir183-5p"; transcript_id ""; db_xref "GeneID:100314041"; db_xref "miRBase:MI0000928"; db_xref "RGD:2325560"; description "microRNA 183"; gbkey "Gene"; gene "Mir183"; gene_biotype "miRNA"; gene_synonym "rno-mir-183";
NC_051339.1	BestRefSeq	gene	58788669	58788723	.	-	.	gene_id "Mir183-3p"; transcript_id ""; db_xref "GeneID:100314041"; db_xref "miRBase:MI0000928"; db_xref "RGD:2325560"; description "microRNA 183"; gbkey "Gene"; gene "Mir183"; gene_biotype "miRNA"; gene_synonym "rno-mir-183";
NC_051339.1	BestRefSeq	gene	58788617	58788669	.	+	.	gene_id "Mir3553-5p"; transcript_id ""; db_xref "GeneID:100526570"; db_xref "miRBase:MI0015410"; db_xref "RGD:4888613"; description "microRNA 3553"; gbkey "Gene"; gene "Mir3553"; gene_biotype "miRNA"; gene_synonym "rno-mir-3553";
NC_051339.1	BestRefSeq	gene	58788670	58788722	.	+	.	gene_id "Mir3553-3p"; transcript_id ""; db_xref "GeneID:100526570"; db_xref "miRBase:MI0015410"; db_xref "RGD:4888613"; description "microRNA 3553"; gbkey "Gene"; gene "Mir3553"; gene_biotype "miRNA"; gene_synonym "rno-mir-3553";
NC_051339.1	BestRefSeq	gene	59650596	59650654	.	+	.	gene_id "Mir3556a-5p"; transcript_id ""; db_xref "GeneID:100526573"; db_xref "miRBase:MI0015416"; db_xref "RGD:4888604"; description "microRNA 3556a"; gbkey "Gene"; gene "Mir3556a"; gene_biotype "miRNA"; gene_synonym "rno-mir-3556a";
NC_051339.1	BestRefSeq	gene	59650655	59650713	.	+	.	gene_id "Mir3556a-3p"; transcript_id ""; db_xref "GeneID:100526573"; db_xref "miRBase:MI0015416"; db_xref "RGD:4888604"; description "microRNA 3556a"; gbkey "Gene"; gene "Mir3556a"; gene_biotype "miRNA"; gene_synonym "rno-mir-3556a";
NC_051339.1	BestRefSeq	gene	59650608	59650651	.	-	.	gene_id "Mir29a-5p"; transcript_id ""; db_xref "GeneID:100314230"; db_xref "miRBase:MI0000863"; db_xref "RGD:2325393"; description "microRNA 29a"; gbkey "Gene"; gene "Mir29a"; gene_biotype "miRNA"; gene_synonym "rno-mir-29a";
NC_051339.1	BestRefSeq	gene	59650652	59650695	.	-	.	gene_id "Mir29a-3p"; transcript_id ""; db_xref "GeneID:100314230"; db_xref "miRBase:MI0000863"; db_xref "RGD:2325393"; description "microRNA 29a"; gbkey "Gene"; gene "Mir29a"; gene_biotype "miRNA"; gene_synonym "rno-mir-29a";
NC_051339.1	BestRefSeq	gene	59650960	59650991	.	+	.	gene_id "Mir3587-5p"; transcript_id ""; db_xref "GeneID:100526602"; db_xref "miRBase:MI0015463"; db_xref "RGD:4888577"; description "microRNA 3587"; gbkey "Gene"; gene "Mir3587"; gene_biotype "miRNA"; gene_synonym "rno-mir-3587";
NC_051339.1	BestRefSeq	gene	59650992	59651022	.	+	.	gene_id "Mir3587-3p"; transcript_id ""; db_xref "GeneID:100526602"; db_xref "miRBase:MI0015463"; db_xref "RGD:4888577"; description "microRNA 3587"; gbkey "Gene"; gene "Mir3587"; gene_biotype "miRNA"; gene_synonym "rno-mir-3587";
NC_051339.1	BestRefSeq	gene	59650987	59651027	.	-	.	gene_id "Mir29b1-5p"; transcript_id ""; db_xref "GeneID:100314008"; db_xref "miRBase:MI0000864"; db_xref "RGD:2325591"; description "microRNA 29b-1"; gbkey "Gene"; gene "Mir29b1"; gene_biotype "miRNA"; gene_synonym "Mir29b-1"; gene_synonym "rno-mir-29b-1";
NC_051339.1	BestRefSeq	gene	59651028	59651067	.	-	.	gene_id "Mir29b1-3p"; transcript_id ""; db_xref "GeneID:100314008"; db_xref "miRBase:MI0000864"; db_xref "RGD:2325591"; description "microRNA 29b-1"; gbkey "Gene"; gene "Mir29b1"; gene_biotype "miRNA"; gene_synonym "Mir29b-1"; gene_synonym "rno-mir-29b-1";
NC_051339.1	tRNAscan-SE	gene	59787484	59787557	.	+	.	gene_id "Trnad-auc"; transcript_id ""; db_xref "GeneID:120102797"; gbkey "Gene"; gene "Trnad-auc"; gene_biotype "tRNA";
NC_051339.1	cmsearch	gene	64580714	64580842	.	+	.	gene_id "LOC120102671"; transcript_id ""; db_xref "GeneID:120102671"; gbkey "Gene"; gene "LOC120102671"; gene_biotype "snoRNA";
NC_051339.1	BestRefSeq	gene	65047548	65047589	.	+	.	gene_id "Mir490-5p"; transcript_id ""; db_xref "GeneID:100314208"; db_xref "miRBase:MI0012585"; db_xref "RGD:2325414"; description "microRNA 490"; gbkey "Gene"; gene "Mir490"; gene_biotype "miRNA"; gene_synonym "rno-mir-490";
NC_051339.1	BestRefSeq	gene	65047590	65047631	.	+	.	gene_id "Mir490-3p"; transcript_id ""; db_xref "GeneID:100314208"; db_xref "miRBase:MI0012585"; db_xref "RGD:2325414"; description "microRNA 490"; gbkey "Gene"; gene "Mir490"; gene_biotype "miRNA"; gene_synonym "rno-mir-490";
NC_051339.1	tRNAscan-SE	gene	67273448	67273520	.	+	.	gene_id "Trnar-ccu_1"; transcript_id ""; db_xref "GeneID:108350892"; gbkey "Gene"; gene "Trnar-ccu"; gene_biotype "tRNA";
NC_051339.1	cmsearch	gene	67767305	67767435	.	+	.	gene_id "LOC120102680"; transcript_id ""; db_xref "GeneID:120102680"; gbkey "Gene"; gene "LOC120102680"; gene_biotype "snoRNA";
NC_051339.1	cmsearch	gene	68032168	68032274	.	-	.	gene_id "LOC120102577"; transcript_id ""; db_xref "GeneID:120102577"; gbkey "Gene"; gene "LOC120102577"; gene_biotype "snRNA";
NC_051339.1	cmsearch	gene	68199178	68199301	.	-	.	gene_id "LOC120102609"; transcript_id ""; db_xref "GeneID:120102609"; gbkey "Gene"; gene "LOC120102609"; gene_biotype "snoRNA";
NC_051339.1	cmsearch	gene	70449307	70449413	.	+	.	gene_id "LOC120102568"; transcript_id ""; db_xref "GeneID:120102568"; gbkey "Gene"; gene "LOC120102568"; gene_biotype "snRNA";
NC_051339.1	cmsearch	gene	71160515	71160603	.	+	.	gene_id "LOC120102741"; transcript_id ""; db_xref "GeneID:120102741"; gbkey "Gene"; gene "LOC120102741"; gene_biotype "snoRNA";
NC_051339.1	cmsearch	gene	71754927	71755060	.	-	.	gene_id "LOC120102713"; transcript_id ""; db_xref "GeneID:120102713"; gbkey "Gene"; gene "LOC120102713"; gene_biotype "snoRNA";
NC_051339.1	cmsearch	gene	71794928	71795029	.	+	.	gene_id "LOC120102605"; transcript_id ""; db_xref "GeneID:120102605"; gbkey "Gene"; gene "LOC120102605"; gene_biotype "snRNA";
NC_051339.1	cmsearch	gene	72781349	72781478	.	+	.	gene_id "LOC120102665"; transcript_id ""; db_xref "GeneID:120102665"; gbkey "Gene"; gene "LOC120102665"; gene_biotype "snoRNA";
NC_051339.1	tRNAscan-SE	gene	74728822	74728894	.	-	.	gene_id "Trnav-aac_13"; transcript_id ""; db_xref "GeneID:120102796"; gbkey "Gene"; gene "Trnav-aac"; gene_biotype "tRNA";
NC_051339.1	cmsearch	gene	75575980	75576108	.	-	.	gene_id "LOC120102681"; transcript_id ""; db_xref "GeneID:120102681"; gbkey "Gene"; gene "LOC120102681"; gene_biotype "snoRNA";
NC_051339.1	tRNAscan-SE	gene	76980213	76980284	.	+	.	gene_id "Trnac-gca"; transcript_id ""; db_xref "GeneID:108350903"; gbkey "Gene"; gene "Trnac-gca"; gene_biotype "tRNA";
NC_051339.1	tRNAscan-SE	gene	77122144	77122215	.	+	.	gene_id "Trnac-gca_1"; transcript_id ""; db_xref "GeneID:108350914"; gbkey "Gene"; gene "Trnac-gca"; gene_biotype "tRNA";
NC_051339.1	tRNAscan-SE	gene	77127557	77127628	.	-	.	gene_id "Trnac-gca_2"; transcript_id ""; db_xref "GeneID:108350894"; gbkey "Gene"; gene "Trnac-gca"; gene_biotype "tRNA";
NC_051339.1	tRNAscan-SE	gene	77128521	77128592	.	-	.	gene_id "Trnac-gca_3"; transcript_id ""; db_xref "GeneID:108350895"; gbkey "Gene"; gene "Trnac-gca"; gene_biotype "tRNA";
NC_051339.1	tRNAscan-SE	gene	77136100	77136171	.	+	.	gene_id "Trnac-gca_4"; transcript_id ""; db_xref "GeneID:108350916"; gbkey "Gene"; gene "Trnac-gca"; gene_biotype "tRNA";
NC_051339.1	tRNAscan-SE	gene	77137115	77137186	.	+	.	gene_id "Trnac-gca_5"; transcript_id ""; db_xref "GeneID:108350882"; gbkey "Gene"; gene "Trnac-gca"; gene_biotype "tRNA";
NC_051339.1	tRNAscan-SE	gene	77140113	77140184	.	+	.	gene_id "Trnac-gca_6"; transcript_id ""; db_xref "GeneID:108350883"; gbkey "Gene"; gene "Trnac-gca"; gene_biotype "tRNA";
NC_051339.1	tRNAscan-SE	gene	77163563	77163634	.	+	.	gene_id "Trnac-gca_7"; transcript_id ""; db_xref "GeneID:108350885"; gbkey "Gene"; gene "Trnac-gca"; gene_biotype "tRNA";
NC_051339.1	tRNAscan-SE	gene	77178260	77178331	.	+	.	gene_id "Trnac-gca_8"; transcript_id ""; db_xref "GeneID:108350886"; gbkey "Gene"; gene "Trnac-gca"; gene_biotype "tRNA";
NC_051339.1	tRNAscan-SE	gene	77180334	77180405	.	+	.	gene_id "Trnac-gca_9"; transcript_id ""; db_xref "GeneID:108350887"; gbkey "Gene"; gene "Trnac-gca"; gene_biotype "tRNA";
NC_051339.1	tRNAscan-SE	gene	77182885	77182956	.	-	.	gene_id "Trnac-gca_10"; transcript_id ""; db_xref "GeneID:108350896"; gbkey "Gene"; gene "Trnac-gca"; gene_biotype "tRNA";
NC_051339.1	tRNAscan-SE	gene	77190264	77190335	.	-	.	gene_id "Trnac-gca_11"; transcript_id ""; db_xref "GeneID:108350897"; gbkey "Gene"; gene "Trnac-gca"; gene_biotype "tRNA";
NC_051339.1	tRNAscan-SE	gene	77202062	77202133	.	-	.	gene_id "Trnac-gca_12"; transcript_id ""; db_xref "GeneID:108353427"; gbkey "Gene"; gene "Trnac-gca"; gene_biotype "tRNA";
NC_051339.1	tRNAscan-SE	gene	77203641	77203712	.	-	.	gene_id "Trnac-gca_13"; transcript_id ""; db_xref "GeneID:108350898"; gbkey "Gene"; gene "Trnac-gca"; gene_biotype "tRNA";
NC_051339.1	tRNAscan-SE	gene	77209840	77209911	.	-	.	gene_id "Trnac-gca_14"; transcript_id ""; db_xref "GeneID:108350899"; gbkey "Gene"; gene "Trnac-gca"; gene_biotype "tRNA";
NC_051339.1	tRNAscan-SE	gene	77232542	77232613	.	-	.	gene_id "Trnac-gca_15"; transcript_id ""; db_xref "GeneID:108350900"; gbkey "Gene"; gene "Trnac-gca"; gene_biotype "tRNA";
NC_051339.1	tRNAscan-SE	gene	77235424	77235495	.	-	.	gene_id "Trnac-gca_16"; transcript_id ""; db_xref "GeneID:108350901"; gbkey "Gene"; gene "Trnac-gca"; gene_biotype "tRNA";
NC_051339.1	tRNAscan-SE	gene	77236415	77236486	.	-	.	gene_id "Trnac-gca_17"; transcript_id ""; db_xref "GeneID:108350902"; gbkey "Gene"; gene "Trnac-gca"; gene_biotype "tRNA";
NC_051339.1	tRNAscan-SE	gene	77265282	77265353	.	-	.	gene_id "Trnac-gca_18"; transcript_id ""; db_xref "GeneID:108350904"; gbkey "Gene"; gene "Trnac-gca"; gene_biotype "tRNA";
NC_051339.1	tRNAscan-SE	gene	77266297	77266368	.	-	.	gene_id "Trnac-gca_19"; transcript_id ""; db_xref "GeneID:108350905"; gbkey "Gene"; gene "Trnac-gca"; gene_biotype "tRNA";
NC_051339.1	tRNAscan-SE	gene	77272320	77272391	.	-	.	gene_id "Trnac-gca_20"; transcript_id ""; db_xref "GeneID:108350906"; gbkey "Gene"; gene "Trnac-gca"; gene_biotype "tRNA";
NC_051339.1	tRNAscan-SE	gene	77273332	77273403	.	-	.	gene_id "Trnac-gca_21"; transcript_id ""; db_xref "GeneID:108350907"; gbkey "Gene"; gene "Trnac-gca"; gene_biotype "tRNA";
NC_051339.1	tRNAscan-SE	gene	77276094	77276165	.	-	.	gene_id "Trnac-gca_22"; transcript_id ""; db_xref "GeneID:108350908"; gbkey "Gene"; gene "Trnac-gca"; gene_biotype "tRNA";
NC_051339.1	tRNAscan-SE	gene	77282885	77282956	.	-	.	gene_id "Trnac-gca_23"; transcript_id ""; db_xref "GeneID:108350909"; gbkey "Gene"; gene "Trnac-gca"; gene_biotype "tRNA";
NC_051339.1	tRNAscan-SE	gene	77283866	77283937	.	-	.	gene_id "Trnac-gca_24"; transcript_id ""; db_xref "GeneID:108350910"; gbkey "Gene"; gene "Trnac-gca"; gene_biotype "tRNA";
NC_051339.1	tRNAscan-SE	gene	77294894	77294965	.	+	.	gene_id "Trnac-gca_25"; transcript_id ""; db_xref "GeneID:108350888"; gbkey "Gene"; gene "Trnac-gca"; gene_biotype "tRNA";
NC_051339.1	tRNAscan-SE	gene	77295873	77295944	.	+	.	gene_id "Trnac-gca_26"; transcript_id ""; db_xref "GeneID:108350889"; gbkey "Gene"; gene "Trnac-gca"; gene_biotype "tRNA";
NC_051339.1	tRNAscan-SE	gene	77307661	77307732	.	-	.	gene_id "Trnac-gca_27"; transcript_id ""; db_xref "GeneID:108350911"; gbkey "Gene"; gene "Trnac-gca"; gene_biotype "tRNA";
NC_051339.1	cmsearch	gene	79623502	79623632	.	-	.	gene_id "LOC120102676"; transcript_id ""; db_xref "GeneID:120102676"; gbkey "Gene"; gene "LOC120102676"; gene_biotype "snoRNA";
NC_051339.1	BestRefSeq	gene	80333762	80333810	.	-	.	gene_id "Mir148a-5p"; transcript_id ""; db_xref "GeneID:104795669"; db_xref "miRBase:MI0030350"; db_xref "RGD:9685082"; description "microRNA 148a"; gbkey "Gene"; gene "Mir148a"; gene_biotype "miRNA"; gene_synonym "rno-mir-148a";
NC_051339.1	BestRefSeq	gene	80333811	80333858	.	-	.	gene_id "Mir148a-3p"; transcript_id ""; db_xref "GeneID:104795669"; db_xref "miRBase:MI0030350"; db_xref "RGD:9685082"; description "microRNA 148a"; gbkey "Gene"; gene "Mir148a"; gene_biotype "miRNA"; gene_synonym "rno-mir-148a";
NC_051339.1	BestRefSeq	gene	81330487	81330529	.	-	.	gene_id "Mir196b-5p"; transcript_id ""; db_xref "GeneID:100314164"; db_xref "miRBase:MI0001152"; db_xref "RGD:2314882"; description "microRNA 196b"; gbkey "Gene"; gene "Mir196b"; gene_biotype "miRNA"; gene_synonym "rno-mir-196b"; gene_synonym "rno-mir-196b-1";
NC_051339.1	BestRefSeq	gene	81330530	81330571	.	-	.	gene_id "Mir196b-3p"; transcript_id ""; db_xref "GeneID:100314164"; db_xref "miRBase:MI0001152"; db_xref "RGD:2314882"; description "microRNA 196b"; gbkey "Gene"; gene "Mir196b"; gene_biotype "miRNA"; gene_synonym "rno-mir-196b"; gene_synonym "rno-mir-196b-1";
NC_051339.1	cmsearch	gene	82296399	82296539	.	+	.	gene_id "LOC120102651"; transcript_id ""; db_xref "GeneID:120102651"; gbkey "Gene"; gene "LOC120102651"; gene_biotype "snoRNA";
NC_051339.1	cmsearch	gene	82980039	82980170	.	-	.	gene_id "LOC120102667"; transcript_id ""; db_xref "GeneID:120102667"; gbkey "Gene"; gene "LOC120102667"; gene_biotype "snoRNA";
NC_051339.1	cmsearch	gene	84114202	84114328	.	+	.	gene_id "LOC120102675"; transcript_id ""; db_xref "GeneID:120102675"; gbkey "Gene"; gene "LOC120102675"; gene_biotype "snoRNA";
NC_051339.1	tRNAscan-SE	gene	85482307	85482381	.	+	.	gene_id "Trnas-aga_7"; transcript_id ""; db_xref "GeneID:120102784"; gbkey "Gene"; gene "Trnas-aga"; gene_biotype "tRNA";
NC_051339.1	tRNAscan-SE	gene	85526409	85526483	.	+	.	gene_id "Trnat-agu_3"; transcript_id ""; db_xref "GeneID:120102785"; gbkey "Gene"; gene "Trnat-agu"; gene_biotype "tRNA";
NC_051339.1	cmsearch	gene	85791750	85791883	.	-	.	gene_id "LOC120102661"; transcript_id ""; db_xref "GeneID:120102661"; gbkey "Gene"; gene "LOC120102661"; gene_biotype "snoRNA";
NC_051339.1	cmsearch	gene	85813358	85813483	.	-	.	gene_id "LOC120102688"; transcript_id ""; db_xref "GeneID:120102688"; gbkey "Gene"; gene "LOC120102688"; gene_biotype "snoRNA";
NC_051339.1	cmsearch	gene	87846044	87846150	.	+	.	gene_id "LOC120102567"; transcript_id ""; db_xref "GeneID:120102567"; gbkey "Gene"; gene "LOC120102567"; gene_biotype "snRNA";
NC_051339.1	cmsearch	gene	88240639	88240769	.	+	.	gene_id "LOC120102697"; transcript_id ""; db_xref "GeneID:120102697"; gbkey "Gene"; gene "LOC120102697"; gene_biotype "snoRNA";
NC_051339.1	cmsearch	gene	90151137	90151328	.	-	.	gene_id "LOC120102751"; transcript_id ""; db_xref "GeneID:120102751"; gbkey "Gene"; gene "LOC120102751"; gene_biotype "snRNA";
NC_051339.1	cmsearch	gene	91716967	91717031	.	-	.	gene_id "LOC120102620"; transcript_id ""; db_xref "GeneID:120102620"; gbkey "Gene"; gene "LOC120102620"; gene_biotype "snRNA";
NC_051339.1	cmsearch	gene	93624238	93624344	.	+	.	gene_id "LOC120102600"; transcript_id ""; db_xref "GeneID:120102600"; gbkey "Gene"; gene "LOC120102600"; gene_biotype "snRNA";
NC_051339.1	cmsearch	gene	94060976	94061038	.	+	.	gene_id "LOC120102615"; transcript_id ""; db_xref "GeneID:120102615"; gbkey "Gene"; gene "LOC120102615"; gene_biotype "snRNA";
NC_051339.1	cmsearch	gene	94061124	94061185	.	+	.	gene_id "LOC120102616"; transcript_id ""; db_xref "GeneID:120102616"; gbkey "Gene"; gene "LOC120102616"; gene_biotype "snRNA";
NC_051339.1	cmsearch	gene	94144890	94145033	.	+	.	gene_id "LOC120102647"; transcript_id ""; db_xref "GeneID:120102647"; gbkey "Gene"; gene "LOC120102647"; gene_biotype "snoRNA";
NC_051339.1	tRNAscan-SE	gene	95034488	95034569	.	-	.	gene_id "Trnal-aag_5"; transcript_id ""; db_xref "GeneID:120102798"; gbkey "Gene"; gene "Trnal-aag"; gene_biotype "tRNA";
NC_051339.1	cmsearch	gene	95284820	95284926	.	-	.	gene_id "LOC120102581"; transcript_id ""; db_xref "GeneID:120102581"; gbkey "Gene"; gene "LOC120102581"; gene_biotype "snRNA";
NC_051339.1	cmsearch	gene	95826537	95826676	.	+	.	gene_id "LOC120102650"; transcript_id ""; db_xref "GeneID:120102650"; gbkey "Gene"; gene "LOC120102650"; gene_biotype "snoRNA";
NC_051339.1	cmsearch	gene	96851911	96852043	.	-	.	gene_id "LOC120102682"; transcript_id ""; db_xref "GeneID:120102682"; gbkey "Gene"; gene "LOC120102682"; gene_biotype "snoRNA";
NC_051339.1	cmsearch	gene	96989937	96990067	.	-	.	gene_id "LOC120102691"; transcript_id ""; db_xref "GeneID:120102691"; gbkey "Gene"; gene "LOC120102691"; gene_biotype "snoRNA";
NC_051339.1	cmsearch	gene	97000312	97000443	.	-	.	gene_id "LOC120102702"; transcript_id ""; db_xref "GeneID:120102702"; gbkey "Gene"; gene "LOC120102702"; gene_biotype "snoRNA";
NC_051339.1	cmsearch	gene	97096885	97097017	.	-	.	gene_id "LOC120102700"; transcript_id ""; db_xref "GeneID:120102700"; gbkey "Gene"; gene "LOC120102700"; gene_biotype "snoRNA";
NC_051339.1	cmsearch	gene	97130821	97130958	.	-	.	gene_id "LOC120102696"; transcript_id ""; db_xref "GeneID:120102696"; gbkey "Gene"; gene "LOC120102696"; gene_biotype "snoRNA";
NC_051339.1	cmsearch	gene	97229655	97229787	.	-	.	gene_id "LOC120102704"; transcript_id ""; db_xref "GeneID:120102704"; gbkey "Gene"; gene "LOC120102704"; gene_biotype "snoRNA";
NC_051339.1	cmsearch	gene	97576660	97576791	.	-	.	gene_id "LOC120102716"; transcript_id ""; db_xref "GeneID:120102716"; gbkey "Gene"; gene "LOC120102716"; gene_biotype "snoRNA";
NC_051339.1	cmsearch	gene	97969895	97970021	.	+	.	gene_id "LOC120102715"; transcript_id ""; db_xref "GeneID:120102715"; gbkey "Gene"; gene "LOC120102715"; gene_biotype "snoRNA";
NC_051339.1	cmsearch	gene	98004234	98004360	.	+	.	gene_id "LOC120102729"; transcript_id ""; db_xref "GeneID:120102729"; gbkey "Gene"; gene "LOC120102729"; gene_biotype "snoRNA";
NC_051339.1	cmsearch	gene	98133759	98133886	.	+	.	gene_id "LOC120102721"; transcript_id ""; db_xref "GeneID:120102721"; gbkey "Gene"; gene "LOC120102721"; gene_biotype "snoRNA";
NC_051339.1	cmsearch	gene	98263173	98263300	.	+	.	gene_id "LOC120102722"; transcript_id ""; db_xref "GeneID:120102722"; gbkey "Gene"; gene "LOC120102722"; gene_biotype "snoRNA";
NC_051339.1	cmsearch	gene	98493911	98494037	.	-	.	gene_id "LOC120102717"; transcript_id ""; db_xref "GeneID:120102717"; gbkey "Gene"; gene "LOC120102717"; gene_biotype "snoRNA";
NC_051339.1	cmsearch	gene	98583972	98584104	.	+	.	gene_id "LOC120102725"; transcript_id ""; db_xref "GeneID:120102725"; gbkey "Gene"; gene "LOC120102725"; gene_biotype "snoRNA";
NC_051339.1	cmsearch	gene	99145780	99145884	.	+	.	gene_id "LOC120102585"; transcript_id ""; db_xref "GeneID:120102585"; gbkey "Gene"; gene "LOC120102585"; gene_biotype "snRNA";
NC_051339.1	cmsearch	gene	99169785	99169889	.	+	.	gene_id "LOC120102592"; transcript_id ""; db_xref "GeneID:120102592"; gbkey "Gene"; gene "LOC120102592"; gene_biotype "snRNA";
NC_051339.1	cmsearch	gene	99200397	99200501	.	+	.	gene_id "LOC120102578"; transcript_id ""; db_xref "GeneID:120102578"; gbkey "Gene"; gene "LOC120102578"; gene_biotype "snRNA";
NC_051339.1	cmsearch	gene	99219326	99219429	.	+	.	gene_id "LOC120102598"; transcript_id ""; db_xref "GeneID:120102598"; gbkey "Gene"; gene "LOC120102598"; gene_biotype "snRNA";
NC_051339.1	cmsearch	gene	99253670	99253774	.	+	.	gene_id "LOC120102579"; transcript_id ""; db_xref "GeneID:120102579"; gbkey "Gene"; gene "LOC120102579"; gene_biotype "snRNA";
NC_051339.1	cmsearch	gene	99268722	99268826	.	+	.	gene_id "LOC120102583"; transcript_id ""; db_xref "GeneID:120102583"; gbkey "Gene"; gene "LOC120102583"; gene_biotype "snRNA";
NC_051339.1	cmsearch	gene	99290072	99290176	.	+	.	gene_id "LOC120102589"; transcript_id ""; db_xref "GeneID:120102589"; gbkey "Gene"; gene "LOC120102589"; gene_biotype "snRNA";
NC_051339.1	cmsearch	gene	99309440	99309544	.	+	.	gene_id "LOC120102595"; transcript_id ""; db_xref "GeneID:120102595"; gbkey "Gene"; gene "LOC120102595"; gene_biotype "snRNA";
NC_051339.1	cmsearch	gene	99346232	99346336	.	+	.	gene_id "LOC120102590"; transcript_id ""; db_xref "GeneID:120102590"; gbkey "Gene"; gene "LOC120102590"; gene_biotype "snRNA";
NC_051339.1	cmsearch	gene	101286236	101286342	.	+	.	gene_id "LOC120102564"; transcript_id ""; db_xref "GeneID:120102564"; gbkey "Gene"; gene "LOC120102564"; gene_biotype "snRNA";
NC_051339.1	cmsearch	gene	102572182	102572325	.	+	.	gene_id "LOC120102656"; transcript_id ""; db_xref "GeneID:120102656"; gbkey "Gene"; gene "LOC120102656"; gene_biotype "snoRNA";
NC_051339.1	cmsearch	gene	102675250	102675393	.	+	.	gene_id "LOC120102652"; transcript_id ""; db_xref "GeneID:120102652"; gbkey "Gene"; gene "LOC120102652"; gene_biotype "snoRNA";
NC_051339.1	cmsearch	gene	102735624	102735728	.	+	.	gene_id "LOC120102574"; transcript_id ""; db_xref "GeneID:120102574"; gbkey "Gene"; gene "LOC120102574"; gene_biotype "snRNA";
NC_051339.1	cmsearch	gene	102978143	102978286	.	-	.	gene_id "LOC120102648"; transcript_id ""; db_xref "GeneID:120102648"; gbkey "Gene"; gene "LOC120102648"; gene_biotype "snoRNA";
NC_051339.1	cmsearch	gene	103011258	103011413	.	-	.	gene_id "LOC120102679"; transcript_id ""; db_xref "GeneID:120102679"; gbkey "Gene"; gene "LOC120102679"; gene_biotype "snRNA";
NC_051339.1	tRNAscan-SE	gene	103258388	103258469	.	+	.	gene_id "Trnaa-agc_24"; transcript_id ""; db_xref "GeneID:120102786"; gbkey "Gene"; gene "Trnaa-agc"; gene_biotype "tRNA";
NC_051339.1	tRNAscan-SE	gene	103396425	103396498	.	+	.	gene_id "Trnas-aga_8"; transcript_id ""; db_xref "GeneID:120102787"; gbkey "Gene"; gene "Trnas-aga"; gene_biotype "tRNA";
NC_051339.1	cmsearch	gene	103924328	103924464	.	-	.	gene_id "LOC120102744"; transcript_id ""; db_xref "GeneID:120102744"; gbkey "Gene"; gene "LOC120102744"; gene_biotype "snoRNA";
NC_051339.1	cmsearch	gene	104156903	104157009	.	-	.	gene_id "LOC120102561"; transcript_id ""; db_xref "GeneID:120102561"; gbkey "Gene"; gene "LOC120102561"; gene_biotype "snRNA";
NC_051339.1	tRNAscan-SE	gene	104598962	104599042	.	-	.	gene_id "Trnap-agg_22"; transcript_id ""; db_xref "GeneID:120102799"; gbkey "Gene"; gene "Trnap-agg"; gene_biotype "tRNA";
NC_051339.1	cmsearch	gene	106494538	106494669	.	+	.	gene_id "LOC120102663"; transcript_id ""; db_xref "GeneID:120102663"; gbkey "Gene"; gene "LOC120102663"; gene_biotype "snoRNA";
NC_051339.1	tRNAscan-SE	gene	106831010	106831091	.	-	.	gene_id "Trnas-gcu_3"; transcript_id ""; db_xref "GeneID:108350912"; gbkey "Gene"; gene "Trnas-gcu"; gene_biotype "tRNA";
NC_051339.1	cmsearch	gene	108539249	108539412	.	-	.	gene_id "LOC120102701"; transcript_id ""; db_xref "GeneID:120102701"; gbkey "Gene"; gene "LOC120102701"; gene_biotype "snRNA";
NC_051339.1	cmsearch	gene	109168372	109168478	.	-	.	gene_id "LOC120102565"; transcript_id ""; db_xref "GeneID:120102565"; gbkey "Gene"; gene "LOC120102565"; gene_biotype "snRNA";
NC_051339.1	cmsearch	gene	110662076	110662209	.	-	.	gene_id "LOC120102644"; transcript_id ""; db_xref "GeneID:120102644"; gbkey "Gene"; gene "LOC120102644"; gene_biotype "snRNA";
NC_051339.1	cmsearch	gene	111394809	111394970	.	+	.	gene_id "LOC120102668"; transcript_id ""; db_xref "GeneID:120102668"; gbkey "Gene"; gene "LOC120102668"; gene_biotype "snRNA";
NC_051339.1	cmsearch	gene	111475412	111475543	.	-	.	gene_id "LOC120102643"; transcript_id ""; db_xref "GeneID:120102643"; gbkey "Gene"; gene "LOC120102643"; gene_biotype "snoRNA";
NC_051339.1	cmsearch	gene	114390354	114390483	.	+	.	gene_id "LOC120102677"; transcript_id ""; db_xref "GeneID:120102677"; gbkey "Gene"; gene "LOC120102677"; gene_biotype "snoRNA";
NC_051339.1	cmsearch	gene	116471399	116471527	.	+	.	gene_id "LOC120102633"; transcript_id ""; db_xref "GeneID:120102633"; gbkey "Gene"; gene "LOC120102633"; gene_biotype "snoRNA";
NC_051339.1	cmsearch	gene	117499018	117499122	.	+	.	gene_id "LOC120102746"; transcript_id ""; db_xref "GeneID:120102746"; gbkey "Gene"; gene "LOC120102746"; gene_biotype "snoRNA";
NC_051339.1	cmsearch	gene	117587214	117587345	.	-	.	gene_id "LOC120102669"; transcript_id ""; db_xref "GeneID:120102669"; gbkey "Gene"; gene "LOC120102669"; gene_biotype "snoRNA";
NC_051339.1	cmsearch	gene	117685079	117685209	.	+	.	gene_id "LOC120102711"; transcript_id ""; db_xref "GeneID:120102711"; gbkey "Gene"; gene "LOC120102711"; gene_biotype "snoRNA";
NC_051339.1	cmsearch	gene	118815877	118816012	.	+	.	gene_id "LOC120102639"; transcript_id ""; db_xref "GeneID:120102639"; gbkey "Gene"; gene "LOC120102639"; gene_biotype "snoRNA";
NC_051339.1	tRNAscan-SE	gene	118852419	118852489	.	+	.	gene_id "Trnag-ccc_3"; transcript_id ""; db_xref "GeneID:108350890"; gbkey "Gene"; gene "Trnag-ccc"; gene_biotype "tRNA";
NC_051339.1	cmsearch	gene	119234751	119234887	.	+	.	gene_id "LOC120102638"; transcript_id ""; db_xref "GeneID:120102638"; gbkey "Gene"; gene "LOC120102638"; gene_biotype "snoRNA";
NC_051339.1	cmsearch	gene	120707367	120707503	.	-	.	gene_id "LOC120102642"; transcript_id ""; db_xref "GeneID:120102642"; gbkey "Gene"; gene "LOC120102642"; gene_biotype "snoRNA";
NC_051339.1	tRNAscan-SE	gene	121218174	121218246	.	-	.	gene_id "Trnav-aac_14"; transcript_id ""; db_xref "GeneID:120102779"; gbkey "Gene"; gene "Trnav-aac"; gene_biotype "tRNA";
NC_051339.1	cmsearch	gene	125861717	125861845	.	-	.	gene_id "LOC120102670"; transcript_id ""; db_xref "GeneID:120102670"; gbkey "Gene"; gene "LOC120102670"; gene_biotype "snoRNA";
NC_051339.1	tRNAscan-SE	gene	126353506	126353587	.	+	.	gene_id "Trnat-agu_4"; transcript_id ""; db_xref "GeneID:120102788"; gbkey "Gene"; gene "Trnat-agu"; gene_biotype "tRNA";
NC_051339.1	cmsearch	gene	126415989	126416119	.	+	.	gene_id "LOC120102636"; transcript_id ""; db_xref "GeneID:120102636"; gbkey "Gene"; gene "LOC120102636"; gene_biotype "snoRNA";
NC_051339.1	tRNAscan-SE	gene	127454175	127454256	.	-	.	gene_id "Trnal-aag_6"; transcript_id ""; db_xref "GeneID:108350913"; gbkey "Gene"; gene "Trnal-aag"; gene_biotype "tRNA";
NC_051339.1	cmsearch	gene	129166306	129166407	.	-	.	gene_id "LOC120102596"; transcript_id ""; db_xref "GeneID:120102596"; gbkey "Gene"; gene "LOC120102596"; gene_biotype "snRNA";
NC_051339.1	cmsearch	gene	129770615	129770745	.	-	.	gene_id "LOC120102630"; transcript_id ""; db_xref "GeneID:120102630"; gbkey "Gene"; gene "LOC120102630"; gene_biotype "snoRNA";
NC_051339.1	cmsearch	gene	130392379	130392510	.	+	.	gene_id "LOC120102724"; transcript_id ""; db_xref "GeneID:120102724"; gbkey "Gene"; gene "LOC120102724"; gene_biotype "snoRNA";
NC_051339.1	cmsearch	gene	131099002	131099108	.	-	.	gene_id "LOC120102566"; transcript_id ""; db_xref "GeneID:120102566"; gbkey "Gene"; gene "LOC120102566"; gene_biotype "snRNA";
NC_051339.1	cmsearch	gene	133135428	133135559	.	-	.	gene_id "LOC120102666"; transcript_id ""; db_xref "GeneID:120102666"; gbkey "Gene"; gene "LOC120102666"; gene_biotype "snoRNA";
NC_051339.1	cmsearch	gene	135361243	135361421	.	+	.	gene_id "LOC120102641"; transcript_id ""; db_xref "GeneID:120102641"; gbkey "Gene"; gene "LOC120102641"; gene_biotype "guide_RNA";
NC_051339.1	cmsearch	gene	136623724	136623786	.	-	.	gene_id "LOC120102611"; transcript_id ""; db_xref "GeneID:120102611"; gbkey "Gene"; gene "LOC120102611"; gene_biotype "snRNA";
NC_051339.1	cmsearch	gene	139689094	139689204	.	-	.	gene_id "LOC120102573"; transcript_id ""; db_xref "GeneID:120102573"; gbkey "Gene"; gene "LOC120102573"; gene_biotype "snRNA";
NC_051339.1	tRNAscan-SE	gene	140797732	140797813	.	+	.	gene_id "Trnas-aga_9"; transcript_id ""; db_xref "GeneID:120102789"; gbkey "Gene"; gene "Trnas-aga"; gene_biotype "tRNA";
NC_051339.1	cmsearch	gene	144668340	144668444	.	+	.	gene_id "LOC120102593"; transcript_id ""; db_xref "GeneID:120102593"; gbkey "Gene"; gene "LOC120102593"; gene_biotype "snRNA";
NC_051339.1	cmsearch	gene	146088309	146088519	.	+	.	gene_id "LOC120102769"; transcript_id ""; db_xref "GeneID:120102769"; gbkey "Gene"; gene "LOC120102769"; gene_biotype "snoRNA";
NC_051339.1	cmsearch	gene	146200474	146200580	.	+	.	gene_id "LOC120102586"; transcript_id ""; db_xref "GeneID:120102586"; gbkey "Gene"; gene "LOC120102586"; gene_biotype "snRNA";
NC_051339.1	tRNAscan-SE	gene	146300941	146301014	.	+	.	gene_id "Trnap-agg_23"; transcript_id ""; db_xref "GeneID:120102790"; gbkey "Gene"; gene "Trnap-agg"; gene_biotype "tRNA";
NC_051339.1	cmsearch	gene	146511607	146511797	.	+	.	gene_id "LOC120102750"; transcript_id ""; db_xref "GeneID:120102750"; gbkey "Gene"; gene "LOC120102750"; gene_biotype "snRNA";
NC_051339.1	cmsearch	gene	146594912	146595102	.	-	.	gene_id "LOC120102752"; transcript_id ""; db_xref "GeneID:120102752"; gbkey "Gene"; gene "LOC120102752"; gene_biotype "snRNA";
NC_051339.1	cmsearch	gene	148319434	148319561	.	-	.	gene_id "LOC120102740"; transcript_id ""; db_xref "GeneID:120102740"; gbkey "Gene"; gene "LOC120102740"; gene_biotype "snoRNA";
NC_051339.1	tRNAscan-SE	gene	148841925	148842005	.	-	.	gene_id "Trnaa-agc_25"; transcript_id ""; db_xref "GeneID:120102780"; gbkey "Gene"; gene "Trnaa-agc"; gene_biotype "tRNA";
NC_051339.1	cmsearch	gene	148866843	148866982	.	-	.	gene_id "LOC120102637"; transcript_id ""; db_xref "GeneID:120102637"; gbkey "Gene"; gene "LOC120102637"; gene_biotype "snoRNA";
NC_051339.1	tRNAscan-SE	gene	149560503	149560583	.	-	.	gene_id "Trnap-ggg_5"; transcript_id ""; db_xref "GeneID:120102781"; gbkey "Gene"; gene "Trnap-ggg"; gene_biotype "tRNA";
NC_051339.1	tRNAscan-SE	gene	149848557	149848628	.	-	.	gene_id "Trnac-gca_28"; transcript_id ""; db_xref "GeneID:108350915"; gbkey "Gene"; gene "Trnac-gca"; gene_biotype "tRNA";
NC_051339.1	cmsearch	gene	150004608	150004742	.	-	.	gene_id "LOC120102672"; transcript_id ""; db_xref "GeneID:120102672"; gbkey "Gene"; gene "LOC120102672"; gene_biotype "snoRNA";
NC_051339.1	cmsearch	gene	150527373	150527515	.	+	.	gene_id "LOC120102649"; transcript_id ""; db_xref "GeneID:120102649"; gbkey "Gene"; gene "LOC120102649"; gene_biotype "snoRNA";
NC_051339.1	cmsearch	gene	151283431	151283559	.	-	.	gene_id "LOC120102660"; transcript_id ""; db_xref "GeneID:120102660"; gbkey "Gene"; gene "LOC120102660"; gene_biotype "snoRNA";
NC_051339.1	cmsearch	gene	151638871	151639012	.	-	.	gene_id "LOC120102774"; transcript_id ""; db_xref "GeneID:120102774"; gbkey "Gene"; gene "LOC120102774"; gene_biotype "snRNA";
NC_051339.1	tRNAscan-SE	gene	153468859	153468931	.	+	.	gene_id "Trnaa-agc_26"; transcript_id ""; db_xref "GeneID:120102791"; gbkey "Gene"; gene "Trnaa-agc"; gene_biotype "tRNA";
NC_051339.1	tRNAscan-SE	gene	153529208	153529282	.	-	.	gene_id "Trnal-aag_7"; transcript_id ""; db_xref "GeneID:120102782"; gbkey "Gene"; gene "Trnal-aag"; gene_biotype "tRNA";
NC_051339.1	tRNAscan-SE	gene	155610386	155610452	.	+	.	gene_id "Trnaa-agc_27"; transcript_id ""; db_xref "GeneID:108350891"; gbkey "Gene"; gene "Trnaa-agc"; gene_biotype "tRNA";
NC_051339.1	cmsearch	gene	156849122	156849249	.	+	.	gene_id "LOC120102683"; transcript_id ""; db_xref "GeneID:120102683"; gbkey "Gene"; gene "LOC120102683"; gene_biotype "snoRNA";
NC_051339.1	cmsearch	gene	157084756	157084883	.	-	.	gene_id "LOC120102684"; transcript_id ""; db_xref "GeneID:120102684"; gbkey "Gene"; gene "LOC120102684"; gene_biotype "snoRNA";
NC_051339.1	cmsearch	gene	157520539	157520799	.	+	.	gene_id "LOC120102747"; transcript_id ""; db_xref "GeneID:120102747"; gbkey "Gene"; gene "LOC120102747"; gene_biotype "snoRNA";
NC_051339.1	BestRefSeq	gene	157523239	157523285	.	-	.	gene_id "Mir141-5p"; transcript_id ""; db_xref "GeneID:100314215"; db_xref "miRBase:MI0000914"; db_xref "RGD:2325407"; description "microRNA 141"; gbkey "Gene"; gene "Mir141"; gene_biotype "miRNA"; gene_synonym "rno-mir-141";
NC_051339.1	BestRefSeq	gene	157523286	157523332	.	-	.	gene_id "Mir141-3p"; transcript_id ""; db_xref "GeneID:100314215"; db_xref "miRBase:MI0000914"; db_xref "RGD:2325407"; description "microRNA 141"; gbkey "Gene"; gene "Mir141"; gene_biotype "miRNA"; gene_synonym "rno-mir-141";
NC_051339.1	BestRefSeq	gene	157523652	157523709	.	+	.	gene_id "Mir3575-5p"; transcript_id ""; db_xref "GeneID:100526590"; db_xref "miRBase:MI0015447"; db_xref "RGD:4888590"; description "microRNA 3575"; gbkey "Gene"; gene "Mir3575"; gene_biotype "miRNA"; gene_synonym "rno-mir-3575";
NC_051339.1	BestRefSeq	gene	157523710	157523766	.	+	.	gene_id "Mir3575-3p"; transcript_id ""; db_xref "GeneID:100526590"; db_xref "miRBase:MI0015447"; db_xref "RGD:4888590"; description "microRNA 3575"; gbkey "Gene"; gene "Mir3575"; gene_biotype "miRNA"; gene_synonym "rno-mir-3575";
NC_051339.1	BestRefSeq	gene	157523679	157523713	.	-	.	gene_id "Mir200c-5p"; transcript_id ""; db_xref "GeneID:100314049"; db_xref "miRBase:MI0000942"; db_xref "RGD:2325553"; description "microRNA 200c"; gbkey "Gene"; gene "Mir200c"; gene_biotype "miRNA"; gene_synonym "rno-mir-200c";
NC_051339.1	BestRefSeq	gene	157523714	157523747	.	-	.	gene_id "Mir200c-3p"; transcript_id ""; db_xref "GeneID:100314049"; db_xref "miRBase:MI0000942"; db_xref "RGD:2325553"; description "microRNA 200c"; gbkey "Gene"; gene "Mir200c"; gene_biotype "miRNA"; gene_synonym "rno-mir-200c";
NC_051339.1	cmsearch	gene	157552861	157552922	.	-	.	gene_id "LOC120102610"; transcript_id ""; db_xref "GeneID:120102610"; gbkey "Gene"; gene "LOC120102610"; gene_biotype "snRNA";
NC_051339.1	cmsearch	gene	157772787	157772892	.	+	.	gene_id "LOC120102584"; transcript_id ""; db_xref "GeneID:120102584"; gbkey "Gene"; gene "LOC120102584"; gene_biotype "snRNA";
NC_051339.1	tRNAscan-SE	gene	157888872	157888946	.	+	.	gene_id "Trnap-agg_24"; transcript_id ""; db_xref "GeneID:120102792"; gbkey "Gene"; gene "Trnap-agg"; gene_biotype "tRNA";
NC_051339.1	cmsearch	gene	157923016	157923151	.	+	.	gene_id "LOC120102738"; transcript_id ""; db_xref "GeneID:120102738"; gbkey "Gene"; gene "LOC120102738"; gene_biotype "guide_RNA";
NC_051339.1	cmsearch	gene	157986558	157986885	.	-	.	gene_id "LOC120102748"; transcript_id ""; db_xref "GeneID:120102748"; gbkey "Gene"; gene "LOC120102748"; gene_biotype "snoRNA";
NC_051339.1	cmsearch	gene	158206300	158206401	.	-	.	gene_id "LOC120102582"; transcript_id ""; db_xref "GeneID:120102582"; gbkey "Gene"; gene "LOC120102582"; gene_biotype "snRNA";
NC_051339.1	cmsearch	gene	158700406	158700512	.	+	.	gene_id "LOC120102587"; transcript_id ""; db_xref "GeneID:120102587"; gbkey "Gene"; gene "LOC120102587"; gene_biotype "snRNA";
NC_051339.1	cmsearch	gene	162603035	162603097	.	+	.	gene_id "LOC120102617"; transcript_id ""; db_xref "GeneID:120102617"; gbkey "Gene"; gene "LOC120102617"; gene_biotype "snRNA";
NC_051339.1	tRNAscan-SE	gene	163876371	163876443	.	+	.	gene_id "Trnav-aac_15"; transcript_id ""; db_xref "GeneID:120102793"; gbkey "Gene"; gene "Trnav-aac"; gene_biotype "tRNA";
NC_051339.1	cmsearch	gene	165020142	165020273	.	-	.	gene_id "LOC120102664"; transcript_id ""; db_xref "GeneID:120102664"; gbkey "Gene"; gene "LOC120102664"; gene_biotype "snoRNA";
NC_051339.1	cmsearch	gene	165144932	165145065	.	-	.	gene_id "LOC120102625"; transcript_id ""; db_xref "GeneID:120102625"; gbkey "Gene"; gene "LOC120102625"; gene_biotype "snoRNA";
NC_051339.1	cmsearch	gene	167111232	167111361	.	-	.	gene_id "LOC120102686"; transcript_id ""; db_xref "GeneID:120102686"; gbkey "Gene"; gene "LOC120102686"; gene_biotype "snoRNA";
NC_051339.1	cmsearch	gene	168442805	168442931	.	+	.	gene_id "LOC120102631"; transcript_id ""; db_xref "GeneID:120102631"; gbkey "Gene"; gene "LOC120102631"; gene_biotype "snoRNA";
NC_051339.1	cmsearch	gene	169167908	169168097	.	+	.	gene_id "LOC120102754"; transcript_id ""; db_xref "GeneID:120102754"; gbkey "Gene"; gene "LOC120102754"; gene_biotype "snRNA";
NC_051339.1	cmsearch	gene	169959215	169959370	.	-	.	gene_id "LOC120102622"; transcript_id ""; db_xref "GeneID:120102622"; gbkey "Gene"; gene "LOC120102622"; gene_biotype "snoRNA";
NC_051339.1	cmsearch	gene	176438218	176438347	.	-	.	gene_id "LOC120102662"; transcript_id ""; db_xref "GeneID:120102662"; gbkey "Gene"; gene "LOC120102662"; gene_biotype "snoRNA";
NC_051339.1	cmsearch	gene	177759488	177759624	.	-	.	gene_id "LOC120102693"; transcript_id ""; db_xref "GeneID:120102693"; gbkey "Gene"; gene "LOC120102693"; gene_biotype "snoRNA";
NC_051339.1	cmsearch	gene	181127422	181127583	.	-	.	gene_id "LOC120102690"; transcript_id ""; db_xref "GeneID:120102690"; gbkey "Gene"; gene "LOC120102690"; gene_biotype "snRNA";
NC_051339.1	cmsearch	gene	181936911	181937032	.	+	.	gene_id "LOC120102628"; transcript_id ""; db_xref "GeneID:120102628"; gbkey "Gene"; gene "LOC120102628"; gene_biotype "snoRNA";
NC_051339.1	cmsearch	gene	182026818	182026929	.	-	.	gene_id "LOC120102599"; transcript_id ""; db_xref "GeneID:120102599"; gbkey "Gene"; gene "LOC120102599"; gene_biotype "snRNA";
NC_051339.1	cmsearch	gene	182055043	182055150	.	-	.	gene_id "LOC120102575"; transcript_id ""; db_xref "GeneID:120102575"; gbkey "Gene"; gene "LOC120102575"; gene_biotype "snRNA";
NC_051340.1	tRNAscan-SE	gene	781289	781362	.	-	.	gene_id "Trnaa-agc_28"; transcript_id ""; db_xref "GeneID:120103397"; gbkey "Gene"; gene "Trnaa-agc"; gene_biotype "tRNA";
NC_051340.1	tRNAscan-SE	gene	1792286	1792360	.	+	.	gene_id "Trnav-aac_16"; transcript_id ""; db_xref "GeneID:120103389"; gbkey "Gene"; gene "Trnav-aac"; gene_biotype "tRNA";
NC_051340.1	cmsearch	gene	2159473	2159603	.	+	.	gene_id "LOC120103323"; transcript_id ""; db_xref "GeneID:120103323"; gbkey "Gene"; gene "LOC120103323"; gene_biotype "snoRNA";
NC_051340.1	cmsearch	gene	3540822	3540951	.	-	.	gene_id "LOC120103307"; transcript_id ""; db_xref "GeneID:120103307"; gbkey "Gene"; gene "LOC120103307"; gene_biotype "snoRNA";
NC_051340.1	tRNAscan-SE	gene	5689356	5689436	.	+	.	gene_id "Trnaa-agc_29"; transcript_id ""; db_xref "GeneID:120103400"; gbkey "Gene"; gene "Trnaa-agc"; gene_biotype "tRNA";
NC_051340.1	cmsearch	gene	5833469	5833590	.	+	.	gene_id "LOC120103350"; transcript_id ""; db_xref "GeneID:120103350"; gbkey "Gene"; gene "LOC120103350"; gene_biotype "snoRNA";
NC_051340.1	BestRefSeq	gene	5946723	5946764	.	-	.	gene_id "Mir378b-5p"; transcript_id ""; db_xref "GeneID:102465146"; db_xref "miRBase:MI0021540"; db_xref "RGD:7488972"; description "microRNA 378b"; gbkey "Gene"; gene "Mir378b"; gene_biotype "miRNA"; gene_synonym "rno-mir-378b";
NC_051340.1	BestRefSeq	gene	5946765	5946806	.	-	.	gene_id "Mir378b-3p"; transcript_id ""; db_xref "GeneID:102465146"; db_xref "miRBase:MI0021540"; db_xref "RGD:7488972"; description "microRNA 378b"; gbkey "Gene"; gene "Mir378b"; gene_biotype "miRNA"; gene_synonym "rno-mir-378b";
NC_051340.1	cmsearch	gene	6202522	6202625	.	+	.	gene_id "LOC120103198"; transcript_id ""; db_xref "GeneID:120103198"; gbkey "Gene"; gene "LOC120103198"; gene_biotype "snRNA";
NC_051340.1	cmsearch	gene	6578109	6578255	.	-	.	gene_id "LOC120103370"; transcript_id ""; db_xref "GeneID:120103370"; gbkey "Gene"; gene "LOC120103370"; gene_biotype "snRNA";
NC_051340.1	cmsearch	gene	7111009	7111144	.	+	.	gene_id "LOC120103277"; transcript_id ""; db_xref "GeneID:120103277"; gbkey "Gene"; gene "LOC120103277"; gene_biotype "snoRNA";
NC_051340.1	cmsearch	gene	9297489	9297573	.	+	.	gene_id "LOC120103285"; transcript_id ""; db_xref "GeneID:120103285"; gbkey "Gene"; gene "LOC120103285"; gene_biotype "snoRNA";
NC_051340.1	cmsearch	gene	10263087	10263191	.	-	.	gene_id "LOC120103228"; transcript_id ""; db_xref "GeneID:120103228"; gbkey "Gene"; gene "LOC120103228"; gene_biotype "snRNA";
NC_051340.1	cmsearch	gene	13214646	13214785	.	-	.	gene_id "LOC120103270"; transcript_id ""; db_xref "GeneID:120103270"; gbkey "Gene"; gene "LOC120103270"; gene_biotype "snoRNA";
NC_051340.1	cmsearch	gene	15375422	15375528	.	-	.	gene_id "LOC120103384"; transcript_id ""; db_xref "GeneID:120103384"; gbkey "Gene"; gene "LOC120103384"; gene_biotype "snRNA";
NC_051340.1	cmsearch	gene	16819945	16820012	.	-	.	gene_id "LOC120103360"; transcript_id ""; db_xref "GeneID:120103360"; gbkey "Gene"; gene "LOC120103360"; gene_biotype "snoRNA";
NC_051340.1	cmsearch	gene	16845762	16845890	.	-	.	gene_id "LOC120103319"; transcript_id ""; db_xref "GeneID:120103319"; gbkey "Gene"; gene "LOC120103319"; gene_biotype "snoRNA";
NC_051340.1	cmsearch	gene	17735914	17736044	.	+	.	gene_id "LOC120103297"; transcript_id ""; db_xref "GeneID:120103297"; gbkey "Gene"; gene "LOC120103297"; gene_biotype "snoRNA";
NC_051340.1	cmsearch	gene	18692025	18692080	.	+	.	gene_id "LOC120103251"; transcript_id ""; db_xref "GeneID:120103251"; gbkey "Gene"; gene "LOC120103251"; gene_biotype "snoRNA";
NC_051340.1	cmsearch	gene	19814374	19814505	.	-	.	gene_id "LOC120103295"; transcript_id ""; db_xref "GeneID:120103295"; gbkey "Gene"; gene "LOC120103295"; gene_biotype "snoRNA";
NC_051340.1	cmsearch	gene	21602131	21602278	.	+	.	gene_id "LOC120103375"; transcript_id ""; db_xref "GeneID:120103375"; gbkey "Gene"; gene "LOC120103375"; gene_biotype "snRNA";
NC_051340.1	cmsearch	gene	22348825	22348930	.	+	.	gene_id "LOC120103214"; transcript_id ""; db_xref "GeneID:120103214"; gbkey "Gene"; gene "LOC120103214"; gene_biotype "snRNA";
NC_051340.1	cmsearch	gene	22846661	22846823	.	-	.	gene_id "LOC120103224"; transcript_id ""; db_xref "GeneID:120103224"; gbkey "Gene"; gene "LOC120103224"; gene_biotype "snRNA";
NC_051340.1	tRNAscan-SE	gene	23996288	23996369	.	+	.	gene_id "Trnas-aga_10"; transcript_id ""; db_xref "GeneID:108351147"; gbkey "Gene"; gene "Trnas-aga"; gene_biotype "tRNA";
NC_051340.1	tRNAscan-SE	gene	26934177	26934249	.	-	.	gene_id "Trnat-agu_5"; transcript_id ""; db_xref "GeneID:120103398"; gbkey "Gene"; gene "Trnat-agu"; gene_biotype "tRNA";
NC_051340.1	cmsearch	gene	27510119	27510246	.	-	.	gene_id "LOC120103328"; transcript_id ""; db_xref "GeneID:120103328"; gbkey "Gene"; gene "LOC120103328"; gene_biotype "snoRNA";
NC_051340.1	cmsearch	gene	29334475	29334604	.	+	.	gene_id "LOC120103271"; transcript_id ""; db_xref "GeneID:120103271"; gbkey "Gene"; gene "LOC120103271"; gene_biotype "snoRNA";
NC_051340.1	cmsearch	gene	29407953	29408081	.	-	.	gene_id "LOC120103326"; transcript_id ""; db_xref "GeneID:120103326"; gbkey "Gene"; gene "LOC120103326"; gene_biotype "snoRNA";
NC_051340.1	cmsearch	gene	31051010	31051115	.	-	.	gene_id "LOC120103219"; transcript_id ""; db_xref "GeneID:120103219"; gbkey "Gene"; gene "LOC120103219"; gene_biotype "snRNA";
NC_051340.1	tRNAscan-SE	gene	32143752	32143824	.	-	.	gene_id "Trnap-agg_25"; transcript_id ""; db_xref "GeneID:120103399"; gbkey "Gene"; gene "Trnap-agg"; gene_biotype "tRNA";
NC_051340.1	cmsearch	gene	32151969	32152031	.	+	.	gene_id "LOC120103244"; transcript_id ""; db_xref "GeneID:120103244"; gbkey "Gene"; gene "LOC120103244"; gene_biotype "snRNA";
NC_051340.1	cmsearch	gene	34606496	34606629	.	-	.	gene_id "LOC120103316"; transcript_id ""; db_xref "GeneID:120103316"; gbkey "Gene"; gene "LOC120103316"; gene_biotype "snoRNA";
NC_051340.1	cmsearch	gene	35992376	35992505	.	+	.	gene_id "LOC120103329"; transcript_id ""; db_xref "GeneID:120103329"; gbkey "Gene"; gene "LOC120103329"; gene_biotype "snoRNA";
NC_051340.1	cmsearch	gene	38285525	38285644	.	-	.	gene_id "LOC120103351"; transcript_id ""; db_xref "GeneID:120103351"; gbkey "Gene"; gene "LOC120103351"; gene_biotype "snoRNA";
NC_051340.1	cmsearch	gene	38782756	38782820	.	+	.	gene_id "LOC120103248"; transcript_id ""; db_xref "GeneID:120103248"; gbkey "Gene"; gene "LOC120103248"; gene_biotype "snRNA";
NC_051340.1	cmsearch	gene	38877850	38877982	.	+	.	gene_id "LOC120103335"; transcript_id ""; db_xref "GeneID:120103335"; gbkey "Gene"; gene "LOC120103335"; gene_biotype "snoRNA";
NC_051340.1	cmsearch	gene	39030121	39030224	.	+	.	gene_id "LOC120103222"; transcript_id ""; db_xref "GeneID:120103222"; gbkey "Gene"; gene "LOC120103222"; gene_biotype "snRNA";
NC_051340.1	cmsearch	gene	39282025	39282156	.	-	.	gene_id "LOC120103304"; transcript_id ""; db_xref "GeneID:120103304"; gbkey "Gene"; gene "LOC120103304"; gene_biotype "snoRNA";
NC_051340.1	cmsearch	gene	40682125	40682231	.	+	.	gene_id "LOC120103388"; transcript_id ""; db_xref "GeneID:120103388"; gbkey "Gene"; gene "LOC120103388"; gene_biotype "snRNA";
NC_051340.1	cmsearch	gene	42536030	42536158	.	+	.	gene_id "LOC120103330"; transcript_id ""; db_xref "GeneID:120103330"; gbkey "Gene"; gene "LOC120103330"; gene_biotype "snoRNA";
NC_051340.1	cmsearch	gene	43048139	43048245	.	+	.	gene_id "LOC120103208"; transcript_id ""; db_xref "GeneID:120103208"; gbkey "Gene"; gene "LOC120103208"; gene_biotype "snRNA";
NC_051340.1	cmsearch	gene	47553976	47554081	.	+	.	gene_id "LOC120103194"; transcript_id ""; db_xref "GeneID:120103194"; gbkey "Gene"; gene "LOC120103194"; gene_biotype "snRNA";
NC_051340.1	cmsearch	gene	48106339	48106470	.	-	.	gene_id "LOC120103294"; transcript_id ""; db_xref "GeneID:120103294"; gbkey "Gene"; gene "LOC120103294"; gene_biotype "snoRNA";
NC_051340.1	tRNAscan-SE	gene	49080893	49080965	.	+	.	gene_id "Trnav-aac_17"; transcript_id ""; db_xref "GeneID:120103413"; gbkey "Gene"; gene "Trnav-aac"; gene_biotype "tRNA";
NC_051340.1	cmsearch	gene	49358560	49358689	.	+	.	gene_id "LOC120103296"; transcript_id ""; db_xref "GeneID:120103296"; gbkey "Gene"; gene "LOC120103296"; gene_biotype "snoRNA";
NC_051340.1	cmsearch	gene	49748156	49748295	.	-	.	gene_id "LOC120103371"; transcript_id ""; db_xref "GeneID:120103371"; gbkey "Gene"; gene "LOC120103371"; gene_biotype "snRNA";
NC_051340.1	cmsearch	gene	50460748	50460853	.	+	.	gene_id "LOC120103215"; transcript_id ""; db_xref "GeneID:120103215"; gbkey "Gene"; gene "LOC120103215"; gene_biotype "snRNA";
NC_051340.1	BestRefSeq	gene	51337191	51337230	.	-	.	gene_id "Mir876-5p"; transcript_id ""; db_xref "GeneID:100314210"; db_xref "miRBase:MI0012605"; db_xref "RGD:2325412"; description "microRNA 876"; gbkey "Gene"; gene "Mir876"; gene_biotype "miRNA"; gene_synonym "rno-mir-876";
NC_051340.1	BestRefSeq	gene	51337231	51337269	.	-	.	gene_id "Mir876-3p"; transcript_id ""; db_xref "GeneID:100314210"; db_xref "miRBase:MI0012605"; db_xref "RGD:2325412"; description "microRNA 876"; gbkey "Gene"; gene "Mir876"; gene_biotype "miRNA"; gene_synonym "rno-mir-876";
NC_051340.1	BestRefSeq	gene	51356919	51356957	.	-	.	gene_id "Mir873-5p"; transcript_id ""; db_xref "GeneID:100314267"; db_xref "miRBase:MI0006166"; db_xref "RGD:2325356"; description "microRNA 873"; gbkey "Gene"; gene "Mir873"; gene_biotype "miRNA"; gene_synonym "rno-mir-873";
NC_051340.1	BestRefSeq	gene	51356958	51356995	.	-	.	gene_id "Mir873-3p"; transcript_id ""; db_xref "GeneID:100314267"; db_xref "miRBase:MI0006166"; db_xref "RGD:2325356"; description "microRNA 873"; gbkey "Gene"; gene "Mir873"; gene_biotype "miRNA"; gene_synonym "rno-mir-873";
NC_051340.1	cmsearch	gene	54601192	54601298	.	-	.	gene_id "LOC120103382"; transcript_id ""; db_xref "GeneID:120103382"; gbkey "Gene"; gene "LOC120103382"; gene_biotype "snRNA";
NC_051340.1	cmsearch	gene	55089912	55089976	.	+	.	gene_id "LOC120103245"; transcript_id ""; db_xref "GeneID:120103245"; gbkey "Gene"; gene "LOC120103245"; gene_biotype "snRNA";
NC_051340.1	cmsearch	gene	55544958	55545064	.	-	.	gene_id "LOC120103221"; transcript_id ""; db_xref "GeneID:120103221"; gbkey "Gene"; gene "LOC120103221"; gene_biotype "snRNA";
NC_051340.1	BestRefSeq	gene	55842806	55842844	.	+	.	gene_id "Mir207-5p"; transcript_id ""; db_xref "GeneID:100314253"; db_xref "miRBase:MI0003479"; db_xref "RGD:2325370"; description "microRNA 207"; gbkey "Gene"; gene "Mir207"; gene_biotype "miRNA"; gene_synonym "rno-mir-207";
NC_051340.1	BestRefSeq	gene	55842845	55842883	.	+	.	gene_id "Mir207-3p"; transcript_id ""; db_xref "GeneID:100314253"; db_xref "miRBase:MI0003479"; db_xref "RGD:2325370"; description "microRNA 207"; gbkey "Gene"; gene "Mir207"; gene_biotype "miRNA"; gene_synonym "rno-mir-207";
NC_051340.1	cmsearch	gene	56356243	56356319	.	-	.	gene_id "LOC120103359"; transcript_id ""; db_xref "GeneID:120103359"; gbkey "Gene"; gene "LOC120103359"; gene_biotype "snoRNA";
NC_051340.1	cmsearch	gene	56367009	56367089	.	-	.	gene_id "LOC120103357"; transcript_id ""; db_xref "GeneID:120103357"; gbkey "Gene"; gene "LOC120103357"; gene_biotype "snoRNA";
NC_051340.1	cmsearch	gene	56369278	56369356	.	-	.	gene_id "LOC120103358"; transcript_id ""; db_xref "GeneID:120103358"; gbkey "Gene"; gene "LOC120103358"; gene_biotype "snoRNA";
NC_051340.1	cmsearch	gene	57985035	57985141	.	-	.	gene_id "LOC120103380"; transcript_id ""; db_xref "GeneID:120103380"; gbkey "Gene"; gene "LOC120103380"; gene_biotype "snRNA";
NC_051340.1	cmsearch	gene	58644488	58644614	.	-	.	gene_id "LOC120103315"; transcript_id ""; db_xref "GeneID:120103315"; gbkey "Gene"; gene "LOC120103315"; gene_biotype "snoRNA";
NC_051340.1	cmsearch	gene	62231637	62231768	.	+	.	gene_id "LOC120103308"; transcript_id ""; db_xref "GeneID:120103308"; gbkey "Gene"; gene "LOC120103308"; gene_biotype "snoRNA";
NC_051340.1	tRNAscan-SE	gene	63683617	63683691	.	-	.	gene_id "Trnaa-agc_30"; transcript_id ""; db_xref "GeneID:120103401"; gbkey "Gene"; gene "Trnaa-agc"; gene_biotype "tRNA";
NC_051340.1	cmsearch	gene	66883638	66883766	.	-	.	gene_id "LOC120103314"; transcript_id ""; db_xref "GeneID:120103314"; gbkey "Gene"; gene "LOC120103314"; gene_biotype "snoRNA";
NC_051340.1	cmsearch	gene	67601312	67601439	.	-	.	gene_id "LOC120103354"; transcript_id ""; db_xref "GeneID:120103354"; gbkey "Gene"; gene "LOC120103354"; gene_biotype "snRNA";
NC_051340.1	cmsearch	gene	68653912	68654044	.	+	.	gene_id "LOC120103343"; transcript_id ""; db_xref "GeneID:120103343"; gbkey "Gene"; gene "LOC120103343"; gene_biotype "snoRNA";
NC_051340.1	cmsearch	gene	69432193	69432324	.	+	.	gene_id "LOC120103303"; transcript_id ""; db_xref "GeneID:120103303"; gbkey "Gene"; gene "LOC120103303"; gene_biotype "snoRNA";
NC_051340.1	tRNAscan-SE	gene	69869958	69870038	.	+	.	gene_id "Trnal-aag_8"; transcript_id ""; db_xref "GeneID:120103414"; gbkey "Gene"; gene "Trnal-aag"; gene_biotype "tRNA";
NC_051340.1	cmsearch	gene	70209663	70209794	.	-	.	gene_id "LOC120103299"; transcript_id ""; db_xref "GeneID:120103299"; gbkey "Gene"; gene "LOC120103299"; gene_biotype "snoRNA";
NC_051340.1	cmsearch	gene	70309557	70309688	.	-	.	gene_id "LOC120103301"; transcript_id ""; db_xref "GeneID:120103301"; gbkey "Gene"; gene "LOC120103301"; gene_biotype "snoRNA";
NC_051340.1	cmsearch	gene	71132066	71132150	.	-	.	gene_id "LOC120103269"; transcript_id ""; db_xref "GeneID:120103269"; gbkey "Gene"; gene "LOC120103269"; gene_biotype "snoRNA";
NC_051340.1	BestRefSeq	gene	71596083	71596117	.	-	.	gene_id "Mir32-5p"; transcript_id ""; db_xref "GeneID:100314013"; db_xref "miRBase:MI0000873"; db_xref "RGD:2325586"; description "microRNA 32"; gbkey "Gene"; gene "Mir32"; gene_biotype "miRNA"; gene_synonym "rno-mir-32";
NC_051340.1	BestRefSeq	gene	71596118	71596152	.	-	.	gene_id "Mir32-3p"; transcript_id ""; db_xref "GeneID:100314013"; db_xref "miRBase:MI0000873"; db_xref "RGD:2325586"; description "microRNA 32"; gbkey "Gene"; gene "Mir32"; gene_biotype "miRNA"; gene_synonym "rno-mir-32";
NC_051340.1	cmsearch	gene	74379202	74379330	.	-	.	gene_id "LOC120103265"; transcript_id ""; db_xref "GeneID:120103265"; gbkey "Gene"; gene "LOC120103265"; gene_biotype "snoRNA";
NC_051340.1	cmsearch	gene	74483452	74483511	.	+	.	gene_id "LOC120103353"; transcript_id ""; db_xref "GeneID:120103353"; gbkey "Gene"; gene "LOC120103353"; gene_biotype "snoRNA";
NC_051340.1	cmsearch	gene	74488123	74488181	.	+	.	gene_id "LOC120103243"; transcript_id ""; db_xref "GeneID:120103243"; gbkey "Gene"; gene "LOC120103243"; gene_biotype "snRNA";
NC_051340.1	tRNAscan-SE	gene	74671762	74671843	.	+	.	gene_id "Trnas-aga_11"; transcript_id ""; db_xref "GeneID:120103390"; gbkey "Gene"; gene "Trnas-aga"; gene_biotype "tRNA";
NC_051340.1	tRNAscan-SE	gene	74737274	74737355	.	-	.	gene_id "Trnaa-agc_31"; transcript_id ""; db_xref "GeneID:120103402"; gbkey "Gene"; gene "Trnaa-agc"; gene_biotype "tRNA";
NC_051340.1	tRNAscan-SE	gene	75588555	75588628	.	-	.	gene_id "Trnap-ggg_6"; transcript_id ""; db_xref "GeneID:120103403"; gbkey "Gene"; gene "Trnap-ggg"; gene_biotype "tRNA";
NC_051340.1	BestRefSeq	gene	76689313	76689351	.	+	.	gene_id "Mir455-5p"; transcript_id ""; db_xref "GeneID:100314205"; db_xref "miRBase:MI0006148"; db_xref "RGD:2325417"; description "microRNA 455"; gbkey "Gene"; gene "Mir455"; gene_biotype "miRNA"; gene_synonym "rno-mir-455";
NC_051340.1	BestRefSeq	gene	76689352	76689390	.	+	.	gene_id "Mir455-3p"; transcript_id ""; db_xref "GeneID:100314205"; db_xref "miRBase:MI0006148"; db_xref "RGD:2325417"; description "microRNA 455"; gbkey "Gene"; gene "Mir455"; gene_biotype "miRNA"; gene_synonym "rno-mir-455";
NC_051340.1	cmsearch	gene	77040882	77040985	.	-	.	gene_id "LOC120103204"; transcript_id ""; db_xref "GeneID:120103204"; gbkey "Gene"; gene "LOC120103204"; gene_biotype "snRNA";
NC_051340.1	cmsearch	gene	77820811	77820944	.	+	.	gene_id "LOC120103331"; transcript_id ""; db_xref "GeneID:120103331"; gbkey "Gene"; gene "LOC120103331"; gene_biotype "snoRNA";
NC_051340.1	cmsearch	gene	79307099	79307205	.	-	.	gene_id "LOC120103230"; transcript_id ""; db_xref "GeneID:120103230"; gbkey "Gene"; gene "LOC120103230"; gene_biotype "snRNA";
NC_051340.1	cmsearch	gene	80359415	80359521	.	+	.	gene_id "LOC120103186"; transcript_id ""; db_xref "GeneID:120103186"; gbkey "Gene"; gene "LOC120103186"; gene_biotype "snRNA";
NC_051340.1	cmsearch	gene	82699775	82699881	.	+	.	gene_id "LOC120103201"; transcript_id ""; db_xref "GeneID:120103201"; gbkey "Gene"; gene "LOC120103201"; gene_biotype "snRNA";
NC_051340.1	cmsearch	gene	83935387	83935515	.	+	.	gene_id "LOC120103273"; transcript_id ""; db_xref "GeneID:120103273"; gbkey "Gene"; gene "LOC120103273"; gene_biotype "snoRNA";
NC_051340.1	BestRefSeq	gene	84177375	84177409	.	+	.	gene_id "Mir3084c-5p"; transcript_id ""; db_xref "GeneID:104795675"; db_xref "miRBase:MI0030360"; db_xref "RGD:9685074"; description "microRNA 3084c"; gbkey "Gene"; gene "Mir3084c"; gene_biotype "miRNA"; gene_synonym "rno-mir-3084c";
NC_051340.1	BestRefSeq	gene	84177410	84177443	.	+	.	gene_id "Mir3084c-3p"; transcript_id ""; db_xref "GeneID:104795675"; db_xref "miRBase:MI0030360"; db_xref "RGD:9685074"; description "microRNA 3084c"; gbkey "Gene"; gene "Mir3084c"; gene_biotype "miRNA"; gene_synonym "rno-mir-3084c";
NC_051340.1	cmsearch	gene	85665862	85665987	.	-	.	gene_id "LOC120103336"; transcript_id ""; db_xref "GeneID:120103336"; gbkey "Gene"; gene "LOC120103336"; gene_biotype "snoRNA";
NC_051340.1	cmsearch	gene	86754583	86754709	.	-	.	gene_id "LOC120103332"; transcript_id ""; db_xref "GeneID:120103332"; gbkey "Gene"; gene "LOC120103332"; gene_biotype "snoRNA";
NC_051340.1	cmsearch	gene	86992250	86992375	.	+	.	gene_id "LOC120103337"; transcript_id ""; db_xref "GeneID:120103337"; gbkey "Gene"; gene "LOC120103337"; gene_biotype "snoRNA";
NC_051340.1	cmsearch	gene	88572552	88572680	.	+	.	gene_id "LOC120103302"; transcript_id ""; db_xref "GeneID:120103302"; gbkey "Gene"; gene "LOC120103302"; gene_biotype "snoRNA";
NC_051340.1	cmsearch	gene	90605090	90605193	.	+	.	gene_id "LOC120103209"; transcript_id ""; db_xref "GeneID:120103209"; gbkey "Gene"; gene "LOC120103209"; gene_biotype "snRNA";
NC_051340.1	cmsearch	gene	95202897	95203037	.	+	.	gene_id "LOC120103291"; transcript_id ""; db_xref "GeneID:120103291"; gbkey "Gene"; gene "LOC120103291"; gene_biotype "snoRNA";
NC_051340.1	cmsearch	gene	95830740	95830865	.	-	.	gene_id "LOC120103321"; transcript_id ""; db_xref "GeneID:120103321"; gbkey "Gene"; gene "LOC120103321"; gene_biotype "snoRNA";
NC_051340.1	tRNAscan-SE	gene	97087227	97087298	.	-	.	gene_id "Trnah-gug_8"; transcript_id ""; db_xref "GeneID:108351154"; gbkey "Gene"; gene "Trnah-gug"; gene_biotype "tRNA";
NC_051340.1	cmsearch	gene	98414528	98414634	.	-	.	gene_id "LOC120103188"; transcript_id ""; db_xref "GeneID:120103188"; gbkey "Gene"; gene "LOC120103188"; gene_biotype "snRNA";
NC_051340.1	cmsearch	gene	101124125	101124255	.	-	.	gene_id "LOC120103266"; transcript_id ""; db_xref "GeneID:120103266"; gbkey "Gene"; gene "LOC120103266"; gene_biotype "guide_RNA";
NC_051340.1	cmsearch	gene	103109366	103109474	.	+	.	gene_id "LOC120103203"; transcript_id ""; db_xref "GeneID:120103203"; gbkey "Gene"; gene "LOC120103203"; gene_biotype "snRNA";
NC_051340.1	BestRefSeq	gene	103599032	103599090	.	+	.	gene_id "Mir3554-5p"; transcript_id ""; db_xref "GeneID:100526571"; db_xref "miRBase:MI0015412"; db_xref "RGD:4888605"; description "microRNA 3554"; gbkey "Gene"; gene "Mir3554"; gene_biotype "miRNA"; gene_synonym "Mir31b"; gene_synonym "rno-mir-31b"; gene_synonym "rno-mir-3554";
NC_051340.1	BestRefSeq	gene	103599091	103599149	.	+	.	gene_id "Mir3554-3p"; transcript_id ""; db_xref "GeneID:100526571"; db_xref "miRBase:MI0015412"; db_xref "RGD:4888605"; description "microRNA 3554"; gbkey "Gene"; gene "Mir3554"; gene_biotype "miRNA"; gene_synonym "Mir31b"; gene_synonym "rno-mir-31b"; gene_synonym "rno-mir-3554";
NC_051340.1	BestRefSeq	gene	103599038	103599090	.	-	.	gene_id "Mir31-5p"; transcript_id ""; db_xref "GeneID:100314232"; db_xref "miRBase:MI0000872"; db_xref "RGD:2325391"; description "microRNA 31"; gbkey "Gene"; gene "Mir31"; gene_biotype "miRNA"; gene_synonym "Mir31a"; gene_synonym "rno-mir-31"; gene_synonym "rno-mir-31a";
NC_051340.1	BestRefSeq	gene	103599091	103599143	.	-	.	gene_id "Mir31-3p"; transcript_id ""; db_xref "GeneID:100314232"; db_xref "miRBase:MI0000872"; db_xref "RGD:2325391"; description "microRNA 31"; gbkey "Gene"; gene "Mir31"; gene_biotype "miRNA"; gene_synonym "Mir31a"; gene_synonym "rno-mir-31"; gene_synonym "rno-mir-31a";
NC_051340.1	cmsearch	gene	105346075	105346181	.	-	.	gene_id "LOC120103383"; transcript_id ""; db_xref "GeneID:120103383"; gbkey "Gene"; gene "LOC120103383"; gene_biotype "snRNA";
NC_051340.1	cmsearch	gene	105738478	105738609	.	-	.	gene_id "LOC120103318"; transcript_id ""; db_xref "GeneID:120103318"; gbkey "Gene"; gene "LOC120103318"; gene_biotype "snoRNA";
NC_051340.1	cmsearch	gene	106129987	106130093	.	-	.	gene_id "LOC120103387"; transcript_id ""; db_xref "GeneID:120103387"; gbkey "Gene"; gene "LOC120103387"; gene_biotype "snRNA";
NC_051340.1	BestRefSeq	gene	109539086	109539126	.	+	.	gene_id "Mir872-5p"; transcript_id ""; db_xref "GeneID:100314260"; db_xref "miRBase:MI0006117"; db_xref "RGD:2325363"; description "microRNA 872"; gbkey "Gene"; gene "Mir872"; gene_biotype "miRNA"; gene_synonym "rno-mir-872";
NC_051340.1	BestRefSeq	gene	109539127	109539166	.	+	.	gene_id "Mir872-3p"; transcript_id ""; db_xref "GeneID:100314260"; db_xref "miRBase:MI0006117"; db_xref "RGD:2325363"; description "microRNA 872"; gbkey "Gene"; gene "Mir872"; gene_biotype "miRNA"; gene_synonym "rno-mir-872";
NC_051340.1	cmsearch	gene	109807447	109807582	.	-	.	gene_id "LOC120103252"; transcript_id ""; db_xref "GeneID:120103252"; gbkey "Gene"; gene "LOC120103252"; gene_biotype "snoRNA";
NC_051340.1	cmsearch	gene	110355813	110355974	.	+	.	gene_id "LOC120103235"; transcript_id ""; db_xref "GeneID:120103235"; gbkey "Gene"; gene "LOC120103235"; gene_biotype "snRNA";
NC_051340.1	cmsearch	gene	111397995	111398057	.	+	.	gene_id "LOC120103241"; transcript_id ""; db_xref "GeneID:120103241"; gbkey "Gene"; gene "LOC120103241"; gene_biotype "snRNA";
NC_051340.1	cmsearch	gene	111531651	111531712	.	+	.	gene_id "LOC120103249"; transcript_id ""; db_xref "GeneID:120103249"; gbkey "Gene"; gene "LOC120103249"; gene_biotype "snRNA";
NC_051340.1	cmsearch	gene	111531726	111531787	.	+	.	gene_id "LOC120103242"; transcript_id ""; db_xref "GeneID:120103242"; gbkey "Gene"; gene "LOC120103242"; gene_biotype "snRNA";
NC_051340.1	cmsearch	gene	111718328	111718474	.	+	.	gene_id "LOC120103290"; transcript_id ""; db_xref "GeneID:120103290"; gbkey "Gene"; gene "LOC120103290"; gene_biotype "snoRNA";
NC_051340.1	cmsearch	gene	112966475	112966607	.	+	.	gene_id "LOC120103278"; transcript_id ""; db_xref "GeneID:120103278"; gbkey "Gene"; gene "LOC120103278"; gene_biotype "snoRNA";
NC_051340.1	cmsearch	gene	115066080	115066186	.	-	.	gene_id "LOC120103216"; transcript_id ""; db_xref "GeneID:120103216"; gbkey "Gene"; gene "LOC120103216"; gene_biotype "snRNA";
NC_051340.1	cmsearch	gene	115097451	115097553	.	+	.	gene_id "LOC120103197"; transcript_id ""; db_xref "GeneID:120103197"; gbkey "Gene"; gene "LOC120103197"; gene_biotype "snRNA";
NC_051340.1	cmsearch	gene	115816834	115816936	.	+	.	gene_id "LOC120103217"; transcript_id ""; db_xref "GeneID:120103217"; gbkey "Gene"; gene "LOC120103217"; gene_biotype "snRNA";
NC_051340.1	BestRefSeq	gene	115966332	115966369	.	-	.	gene_id "Mir101a-5p"; transcript_id ""; db_xref "GeneID:100314279"; db_xref "miRBase:MI0000886"; db_xref "RGD:2325348"; description "microRNA 101a"; gbkey "Gene"; gene "Mir101a"; gene_biotype "miRNA"; gene_synonym "rno-mir-101a";
NC_051340.1	BestRefSeq	gene	115966370	115966406	.	-	.	gene_id "Mir101a-3p"; transcript_id ""; db_xref "GeneID:100314279"; db_xref "miRBase:MI0000886"; db_xref "RGD:2325348"; description "microRNA 101a"; gbkey "Gene"; gene "Mir101a"; gene_biotype "miRNA"; gene_synonym "rno-mir-101a";
NC_051340.1	cmsearch	gene	117340131	117340290	.	+	.	gene_id "LOC120103257"; transcript_id ""; db_xref "GeneID:120103257"; gbkey "Gene"; gene "LOC120103257"; gene_biotype "snRNA";
NC_051340.1	cmsearch	gene	120473916	120474106	.	+	.	gene_id "LOC120103289"; transcript_id ""; db_xref "GeneID:120103289"; gbkey "Gene"; gene "LOC120103289"; gene_biotype "snRNA";
NC_051340.1	tRNAscan-SE	gene	121943838	121943912	.	+	.	gene_id "Trnaa-agc_32"; transcript_id ""; db_xref "GeneID:120103391"; gbkey "Gene"; gene "Trnaa-agc"; gene_biotype "tRNA";
NC_051340.1	cmsearch	gene	122726968	122727103	.	+	.	gene_id "LOC120103276"; transcript_id ""; db_xref "GeneID:120103276"; gbkey "Gene"; gene "LOC120103276"; gene_biotype "snoRNA";
NC_051340.1	cmsearch	gene	122805182	122805288	.	-	.	gene_id "LOC120103223"; transcript_id ""; db_xref "GeneID:120103223"; gbkey "Gene"; gene "LOC120103223"; gene_biotype "snRNA";
NC_051340.1	cmsearch	gene	123218554	123218681	.	+	.	gene_id "LOC120103349"; transcript_id ""; db_xref "GeneID:120103349"; gbkey "Gene"; gene "LOC120103349"; gene_biotype "snoRNA";
NC_051340.1	cmsearch	gene	123280963	123281069	.	-	.	gene_id "LOC120103225"; transcript_id ""; db_xref "GeneID:120103225"; gbkey "Gene"; gene "LOC120103225"; gene_biotype "snRNA";
NC_051340.1	BestRefSeq	gene	123776534	123776571	.	+	.	gene_id "Mir761-5p"; transcript_id ""; db_xref "GeneID:100314211"; db_xref "miRBase:MI0012615"; db_xref "RGD:2325411"; description "microRNA 761"; gbkey "Gene"; gene "Mir761"; gene_biotype "miRNA"; gene_synonym "rno-mir-761";
NC_051340.1	BestRefSeq	gene	123776572	123776609	.	+	.	gene_id "Mir761-3p"; transcript_id ""; db_xref "GeneID:100314211"; db_xref "miRBase:MI0012615"; db_xref "RGD:2325411"; description "microRNA 761"; gbkey "Gene"; gene "Mir761"; gene_biotype "miRNA"; gene_synonym "rno-mir-761";
NC_051340.1	cmsearch	gene	124264229	124264369	.	-	.	gene_id "LOC120103368"; transcript_id ""; db_xref "GeneID:120103368"; gbkey "Gene"; gene "LOC120103368"; gene_biotype "snRNA";
NC_051340.1	cmsearch	gene	124306820	124306946	.	+	.	gene_id "LOC120103306"; transcript_id ""; db_xref "GeneID:120103306"; gbkey "Gene"; gene "LOC120103306"; gene_biotype "snoRNA";
NC_051340.1	tRNAscan-SE	gene	128635289	128635369	.	-	.	gene_id "Trnap-agg_26"; transcript_id ""; db_xref "GeneID:120103404"; gbkey "Gene"; gene "Trnap-agg"; gene_biotype "tRNA";
NC_051340.1	tRNAscan-SE	gene	129690563	129690637	.	-	.	gene_id "Trnap-agg_27"; transcript_id ""; db_xref "GeneID:108351148"; gbkey "Gene"; gene "Trnap-agg"; gene_biotype "tRNA";
NC_051340.1	cmsearch	gene	129832346	129832452	.	-	.	gene_id "LOC120103379"; transcript_id ""; db_xref "GeneID:120103379"; gbkey "Gene"; gene "LOC120103379"; gene_biotype "snRNA";
NC_051340.1	cmsearch	gene	129952187	129952290	.	+	.	gene_id "LOC120103199"; transcript_id ""; db_xref "GeneID:120103199"; gbkey "Gene"; gene "LOC120103199"; gene_biotype "snRNA";
NC_051340.1	cmsearch	gene	130107105	130107211	.	+	.	gene_id "LOC120103189"; transcript_id ""; db_xref "GeneID:120103189"; gbkey "Gene"; gene "LOC120103189"; gene_biotype "snRNA";
NC_051340.1	cmsearch	gene	130338326	130338430	.	+	.	gene_id "LOC120103232"; transcript_id ""; db_xref "GeneID:120103232"; gbkey "Gene"; gene "LOC120103232"; gene_biotype "snRNA";
NC_051340.1	cmsearch	gene	130630642	130630711	.	-	.	gene_id "LOC120103262"; transcript_id ""; db_xref "GeneID:120103262"; gbkey "Gene"; gene "LOC120103262"; gene_biotype "snoRNA";
NC_051340.1	cmsearch	gene	130631069	130631136	.	-	.	gene_id "LOC120103263"; transcript_id ""; db_xref "GeneID:120103263"; gbkey "Gene"; gene "LOC120103263"; gene_biotype "snoRNA";
NC_051340.1	cmsearch	gene	130632015	130632118	.	-	.	gene_id "LOC120103264"; transcript_id ""; db_xref "GeneID:120103264"; gbkey "Gene"; gene "LOC120103264"; gene_biotype "snoRNA";
NC_051340.1	cmsearch	gene	130632614	130632692	.	-	.	gene_id "LOC120103255"; transcript_id ""; db_xref "GeneID:120103255"; gbkey "Gene"; gene "LOC120103255"; gene_biotype "snoRNA";
NC_051340.1	tRNAscan-SE	gene	130664760	130664832	.	-	.	gene_id "Trnaa-agc_33"; transcript_id ""; db_xref "GeneID:120103405"; gbkey "Gene"; gene "Trnaa-agc"; gene_biotype "tRNA";
NC_051340.1	cmsearch	gene	130667018	130667133	.	+	.	gene_id "LOC120103376"; transcript_id ""; db_xref "GeneID:120103376"; gbkey "Gene"; gene "LOC120103376"; gene_biotype "snRNA";
NC_051340.1	cmsearch	gene	130673379	130673494	.	+	.	gene_id "LOC120103377"; transcript_id ""; db_xref "GeneID:120103377"; gbkey "Gene"; gene "LOC120103377"; gene_biotype "snRNA";
NC_051340.1	cmsearch	gene	130680654	130680769	.	+	.	gene_id "LOC120103378"; transcript_id ""; db_xref "GeneID:120103378"; gbkey "Gene"; gene "LOC120103378"; gene_biotype "snRNA";
NC_051340.1	cmsearch	gene	131979522	131979625	.	+	.	gene_id "LOC120103206"; transcript_id ""; db_xref "GeneID:120103206"; gbkey "Gene"; gene "LOC120103206"; gene_biotype "snRNA";
NC_051340.1	tRNAscan-SE	gene	132530789	132530871	.	-	.	gene_id "Trnas-aga_12"; transcript_id ""; db_xref "GeneID:120103406"; gbkey "Gene"; gene "Trnas-aga"; gene_biotype "tRNA";
NC_051340.1	cmsearch	gene	132591434	132591567	.	+	.	gene_id "LOC120103309"; transcript_id ""; db_xref "GeneID:120103309"; gbkey "Gene"; gene "LOC120103309"; gene_biotype "snoRNA";
NC_051340.1	tRNAscan-SE	gene	132993684	132993764	.	-	.	gene_id "Trnaa-agc_34"; transcript_id ""; db_xref "GeneID:120103407"; gbkey "Gene"; gene "Trnaa-agc"; gene_biotype "tRNA";
NC_051340.1	BestRefSeq	gene	134349237	134349281	.	-	.	gene_id "Mir30c1-5p"; transcript_id ""; db_xref "GeneID:100314009"; db_xref "miRBase:MI0000866"; db_xref "RGD:2325590"; description "microRNA 30c-1"; gbkey "Gene"; gene "Mir30c1"; gene_biotype "miRNA"; gene_synonym "Mir30c-1"; gene_synonym "rno-mir-30c-1";
NC_051340.1	BestRefSeq	gene	134349282	134349325	.	-	.	gene_id "Mir30c1-3p"; transcript_id ""; db_xref "GeneID:100314009"; db_xref "miRBase:MI0000866"; db_xref "RGD:2325590"; description "microRNA 30c-1"; gbkey "Gene"; gene "Mir30c1"; gene_biotype "miRNA"; gene_synonym "Mir30c-1"; gene_synonym "rno-mir-30c-1";
NC_051340.1	BestRefSeq	gene	134352232	134352277	.	-	.	gene_id "Mir30e-5p"; transcript_id ""; db_xref "GeneID:100314153"; db_xref "miRBase:MI0000867"; db_xref "RGD:2325460"; description "microRNA 30e"; gbkey "Gene"; gene "Mir30e"; gene_biotype "miRNA"; gene_synonym "rno-mir-30e";
NC_051340.1	BestRefSeq	gene	134352278	134352323	.	-	.	gene_id "Mir30e-3p"; transcript_id ""; db_xref "GeneID:100314153"; db_xref "miRBase:MI0000867"; db_xref "RGD:2325460"; description "microRNA 30e"; gbkey "Gene"; gene "Mir30e"; gene_biotype "miRNA"; gene_synonym "rno-mir-30e";
NC_051340.1	cmsearch	gene	135571702	135571833	.	+	.	gene_id "LOC120103283"; transcript_id ""; db_xref "GeneID:120103283"; gbkey "Gene"; gene "LOC120103283"; gene_biotype "snoRNA";
NC_051340.1	cmsearch	gene	135573359	135573491	.	+	.	gene_id "LOC120103284"; transcript_id ""; db_xref "GeneID:120103284"; gbkey "Gene"; gene "LOC120103284"; gene_biotype "snoRNA";
NC_051340.1	cmsearch	gene	135941294	135941398	.	+	.	gene_id "LOC120103187"; transcript_id ""; db_xref "GeneID:120103187"; gbkey "Gene"; gene "LOC120103187"; gene_biotype "snRNA";
NC_051340.1	tRNAscan-SE	gene	137132324	137132398	.	-	.	gene_id "Trnaa-agc_35"; transcript_id ""; db_xref "GeneID:120103408"; gbkey "Gene"; gene "Trnaa-agc"; gene_biotype "tRNA";
NC_051340.1	cmsearch	gene	137143686	137143791	.	+	.	gene_id "LOC120103229"; transcript_id ""; db_xref "GeneID:120103229"; gbkey "Gene"; gene "LOC120103229"; gene_biotype "snRNA";
NC_051340.1	tRNAscan-SE	gene	137428054	137428135	.	+	.	gene_id "Trnap-agg_28"; transcript_id ""; db_xref "GeneID:120103392"; gbkey "Gene"; gene "Trnap-agg"; gene_biotype "tRNA";
NC_051340.1	cmsearch	gene	139108038	139108168	.	-	.	gene_id "LOC120103305"; transcript_id ""; db_xref "GeneID:120103305"; gbkey "Gene"; gene "LOC120103305"; gene_biotype "snoRNA";
NC_051340.1	tRNAscan-SE	gene	139325993	139326073	.	-	.	gene_id "Trnal-aag_9"; transcript_id ""; db_xref "GeneID:120103409"; gbkey "Gene"; gene "Trnal-aag"; gene_biotype "tRNA";
NC_051340.1	tRNAscan-SE	gene	139379501	139379581	.	+	.	gene_id "Trnap-agg_29"; transcript_id ""; db_xref "GeneID:120103393"; gbkey "Gene"; gene "Trnap-agg"; gene_biotype "tRNA";
NC_051340.1	cmsearch	gene	139610750	139610852	.	-	.	gene_id "LOC120103231"; transcript_id ""; db_xref "GeneID:120103231"; gbkey "Gene"; gene "LOC120103231"; gene_biotype "snRNA";
NC_051340.1	cmsearch	gene	141522271	141522377	.	+	.	gene_id "LOC120103381"; transcript_id ""; db_xref "GeneID:120103381"; gbkey "Gene"; gene "LOC120103381"; gene_biotype "snRNA";
NC_051340.1	tRNAscan-SE	gene	142136663	142136735	.	+	.	gene_id "Trnav-aac_18"; transcript_id ""; db_xref "GeneID:120103394"; gbkey "Gene"; gene "Trnav-aac"; gene_biotype "tRNA";
NC_051340.1	cmsearch	gene	142624702	142624889	.	-	.	gene_id "LOC120103282"; transcript_id ""; db_xref "GeneID:120103282"; gbkey "Gene"; gene "LOC120103282"; gene_biotype "guide_RNA";
NC_051340.1	cmsearch	gene	142682775	142682877	.	+	.	gene_id "LOC120103233"; transcript_id ""; db_xref "GeneID:120103233"; gbkey "Gene"; gene "LOC120103233"; gene_biotype "snRNA";
NC_051340.1	cmsearch	gene	142919643	142919716	.	+	.	gene_id "LOC120103260"; transcript_id ""; db_xref "GeneID:120103260"; gbkey "Gene"; gene "LOC120103260"; gene_biotype "snoRNA";
NC_051340.1	cmsearch	gene	142938289	142938371	.	+	.	gene_id "LOC120103258"; transcript_id ""; db_xref "GeneID:120103258"; gbkey "Gene"; gene "LOC120103258"; gene_biotype "snoRNA";
NC_051340.1	cmsearch	gene	142948418	142948500	.	+	.	gene_id "LOC120103259"; transcript_id ""; db_xref "GeneID:120103259"; gbkey "Gene"; gene "LOC120103259"; gene_biotype "snoRNA";
NC_051340.1	cmsearch	gene	143411173	143411304	.	+	.	gene_id "LOC120103298"; transcript_id ""; db_xref "GeneID:120103298"; gbkey "Gene"; gene "LOC120103298"; gene_biotype "snoRNA";
NC_051340.1	cmsearch	gene	144468942	144469075	.	-	.	gene_id "LOC120103286"; transcript_id ""; db_xref "GeneID:120103286"; gbkey "Gene"; gene "LOC120103286"; gene_biotype "snRNA";
NC_051340.1	cmsearch	gene	144505211	144505346	.	+	.	gene_id "LOC120103261"; transcript_id ""; db_xref "GeneID:120103261"; gbkey "Gene"; gene "LOC120103261"; gene_biotype "snoRNA";
NC_051340.1	cmsearch	gene	144506127	144506255	.	+	.	gene_id "LOC120103274"; transcript_id ""; db_xref "GeneID:120103274"; gbkey "Gene"; gene "LOC120103274"; gene_biotype "snoRNA";
NC_051340.1	cmsearch	gene	144506420	144506549	.	+	.	gene_id "LOC120103281"; transcript_id ""; db_xref "GeneID:120103281"; gbkey "Gene"; gene "LOC120103281"; gene_biotype "snoRNA";
NC_051340.1	cmsearch	gene	144506901	144506974	.	+	.	gene_id "LOC120103352"; transcript_id ""; db_xref "GeneID:120103352"; gbkey "Gene"; gene "LOC120103352"; gene_biotype "snoRNA";
NC_051340.1	cmsearch	gene	144545179	144545382	.	-	.	gene_id "LOC120103240"; transcript_id ""; db_xref "GeneID:120103240"; gbkey "Gene"; gene "LOC120103240"; gene_biotype "snoRNA";
NC_051340.1	cmsearch	gene	144545599	144545802	.	-	.	gene_id "LOC120103239"; transcript_id ""; db_xref "GeneID:120103239"; gbkey "Gene"; gene "LOC120103239"; gene_biotype "snoRNA";
NC_051340.1	BestRefSeq	gene	144751986	144752030	.	+	.	gene_id "Mir3583-5p"; transcript_id ""; db_xref "GeneID:100526640"; db_xref "miRBase:MI0015457"; db_xref "RGD:4888537"; description "microRNA 3583"; gbkey "Gene"; gene "Mir3583"; gene_biotype "miRNA"; gene_synonym "rno-mir-3583";
NC_051340.1	BestRefSeq	gene	144752031	144752075	.	+	.	gene_id "Mir3583-3p"; transcript_id ""; db_xref "GeneID:100526640"; db_xref "miRBase:MI0015457"; db_xref "RGD:4888537"; description "microRNA 3583"; gbkey "Gene"; gene "Mir3583"; gene_biotype "miRNA"; gene_synonym "rno-mir-3583";
NC_051340.1	cmsearch	gene	144959028	144959134	.	-	.	gene_id "LOC120103193"; transcript_id ""; db_xref "GeneID:120103193"; gbkey "Gene"; gene "LOC120103193"; gene_biotype "snRNA";
NC_051340.1	cmsearch	gene	145036208	145036314	.	+	.	gene_id "LOC120103195"; transcript_id ""; db_xref "GeneID:120103195"; gbkey "Gene"; gene "LOC120103195"; gene_biotype "snRNA";
NC_051340.1	cmsearch	gene	145043986	145044149	.	-	.	gene_id "LOC120103287"; transcript_id ""; db_xref "GeneID:120103287"; gbkey "Gene"; gene "LOC120103287"; gene_biotype "guide_RNA";
NC_051340.1	cmsearch	gene	145862177	145862283	.	+	.	gene_id "LOC120103385"; transcript_id ""; db_xref "GeneID:120103385"; gbkey "Gene"; gene "LOC120103385"; gene_biotype "snRNA";
NC_051340.1	tRNAscan-SE	gene	146832261	146832333	.	-	.	gene_id "Trnap-agg_30"; transcript_id ""; db_xref "GeneID:120103410"; gbkey "Gene"; gene "Trnap-agg"; gene_biotype "tRNA";
NC_051340.1	BestRefSeq	gene	147725453	147725508	.	+	.	gene_id "Mir6333-5p"; transcript_id ""; db_xref "GeneID:102465167"; db_xref "miRBase:MI0021859"; db_xref "RGD:7489045"; description "microRNA 6333"; gbkey "Gene"; gene "Mir6333"; gene_biotype "miRNA"; gene_synonym "rno-mir-6333";
NC_051340.1	BestRefSeq	gene	147725509	147725563	.	+	.	gene_id "Mir6333-3p"; transcript_id ""; db_xref "GeneID:102465167"; db_xref "miRBase:MI0021859"; db_xref "RGD:7489045"; description "microRNA 6333"; gbkey "Gene"; gene "Mir6333"; gene_biotype "miRNA"; gene_synonym "rno-mir-6333";
NC_051340.1	cmsearch	gene	147790279	147790348	.	-	.	gene_id "LOC120103267"; transcript_id ""; db_xref "GeneID:120103267"; gbkey "Gene"; gene "LOC120103267"; gene_biotype "snoRNA";
NC_051340.1	cmsearch	gene	149261744	149261873	.	+	.	gene_id "LOC120103324"; transcript_id ""; db_xref "GeneID:120103324"; gbkey "Gene"; gene "LOC120103324"; gene_biotype "snoRNA";
NC_051340.1	cmsearch	gene	150055348	150055488	.	+	.	gene_id "LOC120103369"; transcript_id ""; db_xref "GeneID:120103369"; gbkey "Gene"; gene "LOC120103369"; gene_biotype "snRNA";
NC_051340.1	cmsearch	gene	151071473	151071629	.	-	.	gene_id "LOC120103246"; transcript_id ""; db_xref "GeneID:120103246"; gbkey "Gene"; gene "LOC120103246"; gene_biotype "snRNA";
NC_051340.1	tRNAscan-SE	gene	151400838	151400918	.	+	.	gene_id "Trnap-agg_31"; transcript_id ""; db_xref "GeneID:120103395"; gbkey "Gene"; gene "Trnap-agg"; gene_biotype "tRNA";
NC_051340.1	tRNAscan-SE	gene	151685931	151686002	.	-	.	gene_id "Trnav-aac_19"; transcript_id ""; db_xref "GeneID:108351149"; gbkey "Gene"; gene "Trnav-aac"; gene_biotype "tRNA";
NC_051340.1	BestRefSeq	gene	151850759	151850792	.	-	.	gene_id "Mir6215-5p"; transcript_id ""; db_xref "GeneID:102465145"; db_xref "miRBase:MI0021539"; db_xref "RGD:7489030"; description "microRNA 6215"; gbkey "Gene"; gene "Mir6215"; gene_biotype "miRNA"; gene_synonym "rno-mir-6215";
NC_051340.1	BestRefSeq	gene	151850793	151850825	.	-	.	gene_id "Mir6215-3p"; transcript_id ""; db_xref "GeneID:102465145"; db_xref "miRBase:MI0021539"; db_xref "RGD:7489030"; description "microRNA 6215"; gbkey "Gene"; gene "Mir6215"; gene_biotype "miRNA"; gene_synonym "rno-mir-6215";
NC_051340.1	cmsearch	gene	153013761	153013890	.	+	.	gene_id "LOC120103272"; transcript_id ""; db_xref "GeneID:120103272"; gbkey "Gene"; gene "LOC120103272"; gene_biotype "snoRNA";
NC_051340.1	tRNAscan-SE	gene	153148357	153148428	.	-	.	gene_id "Trnaa-ggc_2"; transcript_id ""; db_xref "GeneID:108351150"; gbkey "Gene"; gene "Trnaa-ggc"; gene_biotype "tRNA";
NC_051340.1	cmsearch	gene	153389988	153390094	.	+	.	gene_id "LOC120103386"; transcript_id ""; db_xref "GeneID:120103386"; gbkey "Gene"; gene "LOC120103386"; gene_biotype "snRNA";
NC_051340.1	tRNAscan-SE	gene	153742582	153742654	.	+	.	gene_id "Trnap-agg_32"; transcript_id ""; db_xref "GeneID:120103396"; gbkey "Gene"; gene "Trnap-agg"; gene_biotype "tRNA";
NC_051340.1	cmsearch	gene	156736935	156737098	.	+	.	gene_id "LOC120103202"; transcript_id ""; db_xref "GeneID:120103202"; gbkey "Gene"; gene "LOC120103202"; gene_biotype "snRNA";
NC_051340.1	cmsearch	gene	157415839	157415945	.	+	.	gene_id "LOC120103190"; transcript_id ""; db_xref "GeneID:120103190"; gbkey "Gene"; gene "LOC120103190"; gene_biotype "snRNA";
NC_051340.1	cmsearch	gene	157661668	157661774	.	-	.	gene_id "LOC120103192"; transcript_id ""; db_xref "GeneID:120103192"; gbkey "Gene"; gene "LOC120103192"; gene_biotype "snRNA";
NC_051340.1	cmsearch	gene	157757303	157757409	.	+	.	gene_id "LOC120103207"; transcript_id ""; db_xref "GeneID:120103207"; gbkey "Gene"; gene "LOC120103207"; gene_biotype "snRNA";
NC_051340.1	cmsearch	gene	157883496	157883602	.	+	.	gene_id "LOC120103211"; transcript_id ""; db_xref "GeneID:120103211"; gbkey "Gene"; gene "LOC120103211"; gene_biotype "snRNA";
NC_051340.1	cmsearch	gene	157996975	157997081	.	+	.	gene_id "LOC120103205"; transcript_id ""; db_xref "GeneID:120103205"; gbkey "Gene"; gene "LOC120103205"; gene_biotype "snRNA";
NC_051340.1	cmsearch	gene	158193202	158193308	.	+	.	gene_id "LOC120103200"; transcript_id ""; db_xref "GeneID:120103200"; gbkey "Gene"; gene "LOC120103200"; gene_biotype "snRNA";
NC_051340.1	cmsearch	gene	159058554	159058689	.	-	.	gene_id "LOC120103280"; transcript_id ""; db_xref "GeneID:120103280"; gbkey "Gene"; gene "LOC120103280"; gene_biotype "snoRNA";
NC_051340.1	BestRefSeq	gene	160533002	160533052	.	+	.	gene_id "Mir34a-5p"; transcript_id ""; db_xref "GeneID:100314015"; db_xref "miRBase:MI0000877"; db_xref "RGD:2325584"; description "microRNA 34a"; gbkey "Gene"; gene "Mir34a"; gene_biotype "miRNA"; gene_synonym "rno-mir-34a";
NC_051340.1	BestRefSeq	gene	160533053	160533103	.	+	.	gene_id "Mir34a-3p"; transcript_id ""; db_xref "GeneID:100314015"; db_xref "miRBase:MI0000877"; db_xref "RGD:2325584"; description "microRNA 34a"; gbkey "Gene"; gene "Mir34a"; gene_biotype "miRNA"; gene_synonym "rno-mir-34a";
NC_051340.1	tRNAscan-SE	gene	160593071	160593143	.	-	.	gene_id "Trnap-agg_33"; transcript_id ""; db_xref "GeneID:120103411"; gbkey "Gene"; gene "Trnap-agg"; gene_biotype "tRNA";
NC_051340.1	BestRefSeq	gene	160837304	160837364	.	+	.	gene_id "Mir6332-5p"; transcript_id ""; db_xref "GeneID:102466626"; db_xref "miRBase:MI0021858"; db_xref "RGD:7489027"; description "microRNA 6332"; gbkey "Gene"; gene "Mir6332"; gene_biotype "miRNA"; gene_synonym "rno-mir-6332";
NC_051340.1	BestRefSeq	gene	160837365	160837424	.	+	.	gene_id "Mir6332-3p"; transcript_id ""; db_xref "GeneID:102466626"; db_xref "miRBase:MI0021858"; db_xref "RGD:7489027"; description "microRNA 6332"; gbkey "Gene"; gene "Mir6332"; gene_biotype "miRNA"; gene_synonym "rno-mir-6332";
NC_051340.1	cmsearch	gene	161425753	161425910	.	+	.	gene_id "LOC120103213"; transcript_id ""; db_xref "GeneID:120103213"; gbkey "Gene"; gene "LOC120103213"; gene_biotype "snRNA";
NC_051340.1	cmsearch	gene	164429616	164429749	.	+	.	gene_id "LOC120103342"; transcript_id ""; db_xref "GeneID:120103342"; gbkey "Gene"; gene "LOC120103342"; gene_biotype "snoRNA";
NC_051340.1	tRNAscan-SE	gene	166276198	166276279	.	-	.	gene_id "Trnas-aga_13"; transcript_id ""; db_xref "GeneID:120103412"; gbkey "Gene"; gene "Trnas-aga"; gene_biotype "tRNA";
NC_051340.1	cmsearch	gene	166331621	166331722	.	-	.	gene_id "LOC120103227"; transcript_id ""; db_xref "GeneID:120103227"; gbkey "Gene"; gene "LOC120103227"; gene_biotype "snRNA";
NC_051340.1	cmsearch	gene	166565510	166565653	.	-	.	gene_id "LOC120103288"; transcript_id ""; db_xref "GeneID:120103288"; gbkey "Gene"; gene "LOC120103288"; gene_biotype "snoRNA";
NC_051340.1	BestRefSeq	gene	166647459	166647501	.	-	.	gene_id "Mir429-5p"; transcript_id ""; db_xref "GeneID:100314067"; db_xref "miRBase:MI0001643"; db_xref "RGD:2325537"; description "microRNA 429"; gbkey "Gene"; gene "Mir429"; gene_biotype "miRNA"; gene_synonym "rno-mir-429";
NC_051340.1	BestRefSeq	gene	166647502	166647543	.	-	.	gene_id "Mir429-3p"; transcript_id ""; db_xref "GeneID:100314067"; db_xref "miRBase:MI0001643"; db_xref "RGD:2325537"; description "microRNA 429"; gbkey "Gene"; gene "Mir429"; gene_biotype "miRNA"; gene_synonym "rno-mir-429";
NC_051340.1	BestRefSeq	gene	166648481	166648540	.	+	.	gene_id "Mir3548-5p"; transcript_id ""; db_xref "GeneID:100526567"; db_xref "miRBase:MI0015404"; db_xref "RGD:4888608"; description "microRNA 3548"; gbkey "Gene"; gene "Mir3548"; gene_biotype "miRNA"; gene_synonym "rno-mir-3548";
NC_051340.1	BestRefSeq	gene	166648541	166648600	.	+	.	gene_id "Mir3548-3p"; transcript_id ""; db_xref "GeneID:100526567"; db_xref "miRBase:MI0015404"; db_xref "RGD:4888608"; description "microRNA 3548"; gbkey "Gene"; gene "Mir3548"; gene_biotype "miRNA"; gene_synonym "rno-mir-3548";
NC_051340.1	BestRefSeq	gene	166648494	166648538	.	-	.	gene_id "Mir200a-5p"; transcript_id ""; db_xref "GeneID:100314194"; db_xref "miRBase:MI0000943"; db_xref "RGD:2325426"; description "microRNA 200a"; gbkey "Gene"; gene "Mir200a"; gene_biotype "miRNA"; gene_synonym "rno-mir-200a";
NC_051340.1	BestRefSeq	gene	166648539	166648582	.	-	.	gene_id "Mir200a-3p"; transcript_id ""; db_xref "GeneID:100314194"; db_xref "miRBase:MI0000943"; db_xref "RGD:2325426"; description "microRNA 200a"; gbkey "Gene"; gene "Mir200a"; gene_biotype "miRNA"; gene_synonym "rno-mir-200a";
NC_051340.1	BestRefSeq	gene	166649272	166649319	.	-	.	gene_id "Mir200b-5p"; transcript_id ""; db_xref "GeneID:100314050"; db_xref "miRBase:MI0000944"; db_xref "RGD:2325552"; description "microRNA 200b"; gbkey "Gene"; gene "Mir200b"; gene_biotype "miRNA"; gene_synonym "rno-mir-200b";
NC_051340.1	BestRefSeq	gene	166649320	166649366	.	-	.	gene_id "Mir200b-3p"; transcript_id ""; db_xref "GeneID:100314050"; db_xref "miRBase:MI0000944"; db_xref "RGD:2325552"; description "microRNA 200b"; gbkey "Gene"; gene "Mir200b"; gene_biotype "miRNA"; gene_synonym "rno-mir-200b";
NC_051341.1	cmsearch	gene	7084312	7084445	.	+	.	gene_id "LOC120093446"; transcript_id ""; db_xref "GeneID:120093446"; gbkey "Gene"; gene "LOC120093446"; gene_biotype "snoRNA";
NC_051341.1	BestRefSeq	gene	7181751	7181807	.	-	.	gene_id "Mir3558-5p"; transcript_id ""; db_xref "GeneID:100526575"; db_xref "miRBase:MI0015420"; db_xref "RGD:4888601"; description "microRNA 3558"; gbkey "Gene"; gene "Mir3558"; gene_biotype "miRNA"; gene_synonym "rno-mir-3558";
NC_051341.1	BestRefSeq	gene	7181808	7181864	.	-	.	gene_id "Mir3558-3p"; transcript_id ""; db_xref "GeneID:100526575"; db_xref "miRBase:MI0015420"; db_xref "RGD:4888601"; description "microRNA 3558"; gbkey "Gene"; gene "Mir3558"; gene_biotype "miRNA"; gene_synonym "rno-mir-3558";
NC_051341.1	cmsearch	gene	9344990	9345096	.	+	.	gene_id "LOC120093505"; transcript_id ""; db_xref "GeneID:120093505"; gbkey "Gene"; gene "LOC120093505"; gene_biotype "snRNA";
NC_051341.1	cmsearch	gene	9574782	9574888	.	-	.	gene_id "LOC120093312"; transcript_id ""; db_xref "GeneID:120093312"; gbkey "Gene"; gene "LOC120093312"; gene_biotype "snRNA";
NC_051341.1	cmsearch	gene	10027068	10027172	.	-	.	gene_id "LOC120093294"; transcript_id ""; db_xref "GeneID:120093294"; gbkey "Gene"; gene "LOC120093294"; gene_biotype "snRNA";
NC_051341.1	tRNAscan-SE	gene	10830354	10830446	.	-	.	gene_id "Trnai-uau_1"; transcript_id ""; db_xref "GeneID:108351382"; gbkey "Gene"; gene "Trnai-uau"; gene_biotype "tRNA";
NC_051341.1	tRNAscan-SE	gene	12112892	12112965	.	+	.	gene_id "Trnan-guu_7"; transcript_id ""; db_xref "GeneID:108351387"; gbkey "Gene"; gene "Trnan-guu"; gene_biotype "tRNA";
NC_051341.1	cmsearch	gene	12161646	12161808	.	-	.	gene_id "LOC120093412"; transcript_id ""; db_xref "GeneID:120093412"; gbkey "Gene"; gene "LOC120093412"; gene_biotype "snRNA";
NC_051341.1	cmsearch	gene	12594631	12594762	.	+	.	gene_id "LOC120093453"; transcript_id ""; db_xref "GeneID:120093453"; gbkey "Gene"; gene "LOC120093453"; gene_biotype "snoRNA";
NC_051341.1	cmsearch	gene	13201517	13201659	.	-	.	gene_id "LOC120093498"; transcript_id ""; db_xref "GeneID:120093498"; gbkey "Gene"; gene "LOC120093498"; gene_biotype "snRNA";
NC_051341.1	cmsearch	gene	14917251	14917354	.	-	.	gene_id "LOC120093299"; transcript_id ""; db_xref "GeneID:120093299"; gbkey "Gene"; gene "LOC120093299"; gene_biotype "snRNA";
NC_051341.1	cmsearch	gene	19045319	19045424	.	+	.	gene_id "LOC120093295"; transcript_id ""; db_xref "GeneID:120093295"; gbkey "Gene"; gene "LOC120093295"; gene_biotype "snRNA";
NC_051341.1	cmsearch	gene	20530645	20530788	.	-	.	gene_id "LOC120093429"; transcript_id ""; db_xref "GeneID:120093429"; gbkey "Gene"; gene "LOC120093429"; gene_biotype "snoRNA";
NC_051341.1	cmsearch	gene	20630982	20631088	.	-	.	gene_id "LOC120093282"; transcript_id ""; db_xref "GeneID:120093282"; gbkey "Gene"; gene "LOC120093282"; gene_biotype "snRNA";
NC_051341.1	cmsearch	gene	21480570	21480717	.	-	.	gene_id "LOC120093428"; transcript_id ""; db_xref "GeneID:120093428"; gbkey "Gene"; gene "LOC120093428"; gene_biotype "snoRNA";
NC_051341.1	cmsearch	gene	23860660	23860735	.	-	.	gene_id "LOC120093417"; transcript_id ""; db_xref "GeneID:120093417"; gbkey "Gene"; gene "LOC120093417"; gene_biotype "snoRNA";
NC_051341.1	cmsearch	gene	23861377	23861454	.	-	.	gene_id "LOC120093416"; transcript_id ""; db_xref "GeneID:120093416"; gbkey "Gene"; gene "LOC120093416"; gene_biotype "snoRNA";
NC_051341.1	cmsearch	gene	23870627	23870715	.	-	.	gene_id "LOC120093418"; transcript_id ""; db_xref "GeneID:120093418"; gbkey "Gene"; gene "LOC120093418"; gene_biotype "snoRNA";
NC_051341.1	tRNAscan-SE	gene	23898743	23898814	.	-	.	gene_id "Trnac-gca_29"; transcript_id ""; db_xref "GeneID:108351388"; gbkey "Gene"; gene "Trnac-gca"; gene_biotype "tRNA";
NC_051341.1	tRNAscan-SE	gene	25491539	25491627	.	-	.	gene_id "Trnay-gua_2"; transcript_id ""; db_xref "GeneID:108351383"; gbkey "Gene"; gene "Trnay-gua"; gene_biotype "tRNA";
NC_051341.1	cmsearch	gene	25698242	25698386	.	-	.	gene_id "LOC120093431"; transcript_id ""; db_xref "GeneID:120093431"; gbkey "Gene"; gene "LOC120093431"; gene_biotype "snoRNA";
NC_051341.1	tRNAscan-SE	gene	27361792	27361866	.	+	.	gene_id "Trnas-aga_14"; transcript_id ""; db_xref "GeneID:120093516"; gbkey "Gene"; gene "Trnas-aga"; gene_biotype "tRNA";
NC_051341.1	cmsearch	gene	27854836	27854942	.	+	.	gene_id "LOC120093289"; transcript_id ""; db_xref "GeneID:120093289"; gbkey "Gene"; gene "LOC120093289"; gene_biotype "snRNA";
NC_051341.1	cmsearch	gene	34769470	34769595	.	+	.	gene_id "LOC120093456"; transcript_id ""; db_xref "GeneID:120093456"; gbkey "Gene"; gene "LOC120093456"; gene_biotype "snoRNA";
NC_051341.1	tRNAscan-SE	gene	35580211	35580283	.	-	.	gene_id "Trnav-uac_2"; transcript_id ""; db_xref "GeneID:108351384"; gbkey "Gene"; gene "Trnav-uac"; gene_biotype "tRNA";
NC_051341.1	cmsearch	gene	35597279	35597405	.	-	.	gene_id "LOC120093419"; transcript_id ""; db_xref "GeneID:120093419"; gbkey "Gene"; gene "LOC120093419"; gene_biotype "snoRNA";
NC_051341.1	tRNAscan-SE	gene	37951370	37951450	.	-	.	gene_id "Trnaa-ggc_3"; transcript_id ""; db_xref "GeneID:120093511"; gbkey "Gene"; gene "Trnaa-ggc"; gene_biotype "tRNA";
NC_051341.1	cmsearch	gene	40331143	40331276	.	+	.	gene_id "LOC120093421"; transcript_id ""; db_xref "GeneID:120093421"; gbkey "Gene"; gene "LOC120093421"; gene_biotype "snoRNA";
NC_051341.1	tRNAscan-SE	gene	40415938	40416018	.	-	.	gene_id "Trnav-aac_20"; transcript_id ""; db_xref "GeneID:120093512"; gbkey "Gene"; gene "Trnav-aac"; gene_biotype "tRNA";
NC_051341.1	cmsearch	gene	40727611	40727717	.	+	.	gene_id "LOC120093281"; transcript_id ""; db_xref "GeneID:120093281"; gbkey "Gene"; gene "LOC120093281"; gene_biotype "snRNA";
NC_051341.1	cmsearch	gene	40837722	40837850	.	+	.	gene_id "LOC120093425"; transcript_id ""; db_xref "GeneID:120093425"; gbkey "Gene"; gene "LOC120093425"; gene_biotype "snoRNA";
NC_051341.1	cmsearch	gene	40901534	40901635	.	+	.	gene_id "LOC120093315"; transcript_id ""; db_xref "GeneID:120093315"; gbkey "Gene"; gene "LOC120093315"; gene_biotype "snRNA";
NC_051341.1	cmsearch	gene	40922922	40923040	.	-	.	gene_id "LOC120093275"; transcript_id ""; db_xref "GeneID:120093275"; gbkey "Gene"; gene "LOC120093275"; gene_biotype "rRNA";
NC_051341.1	cmsearch	gene	44302556	44302686	.	+	.	gene_id "LOC120093459"; transcript_id ""; db_xref "GeneID:120093459"; gbkey "Gene"; gene "LOC120093459"; gene_biotype "snoRNA";
NC_051341.1	cmsearch	gene	44688794	44688925	.	-	.	gene_id "LOC120093466"; transcript_id ""; db_xref "GeneID:120093466"; gbkey "Gene"; gene "LOC120093466"; gene_biotype "snoRNA";
NC_051341.1	cmsearch	gene	44948543	44948677	.	+	.	gene_id "LOC120093439"; transcript_id ""; db_xref "GeneID:120093439"; gbkey "Gene"; gene "LOC120093439"; gene_biotype "snoRNA";
NC_051341.1	cmsearch	gene	44990536	44990642	.	-	.	gene_id "LOC120093290"; transcript_id ""; db_xref "GeneID:120093290"; gbkey "Gene"; gene "LOC120093290"; gene_biotype "snRNA";
NC_051341.1	cmsearch	gene	45207447	45207550	.	+	.	gene_id "LOC120093293"; transcript_id ""; db_xref "GeneID:120093293"; gbkey "Gene"; gene "LOC120093293"; gene_biotype "snRNA";
NC_051341.1	cmsearch	gene	47625124	47625256	.	+	.	gene_id "LOC120093438"; transcript_id ""; db_xref "GeneID:120093438"; gbkey "Gene"; gene "LOC120093438"; gene_biotype "snoRNA";
NC_051341.1	cmsearch	gene	49413531	49413674	.	-	.	gene_id "LOC120093433"; transcript_id ""; db_xref "GeneID:120093433"; gbkey "Gene"; gene "LOC120093433"; gene_biotype "snoRNA";
NC_051341.1	cmsearch	gene	50091378	50091506	.	-	.	gene_id "LOC120093447"; transcript_id ""; db_xref "GeneID:120093447"; gbkey "Gene"; gene "LOC120093447"; gene_biotype "snoRNA";
NC_051341.1	cmsearch	gene	50178978	50179105	.	+	.	gene_id "LOC120093452"; transcript_id ""; db_xref "GeneID:120093452"; gbkey "Gene"; gene "LOC120093452"; gene_biotype "snoRNA";
NC_051341.1	cmsearch	gene	51612460	51612591	.	+	.	gene_id "LOC120093437"; transcript_id ""; db_xref "GeneID:120093437"; gbkey "Gene"; gene "LOC120093437"; gene_biotype "snoRNA";
NC_051341.1	cmsearch	gene	53070134	53070273	.	-	.	gene_id "LOC120093435"; transcript_id ""; db_xref "GeneID:120093435"; gbkey "Gene"; gene "LOC120093435"; gene_biotype "snoRNA";
NC_051341.1	cmsearch	gene	54226981	54227085	.	-	.	gene_id "LOC120093298"; transcript_id ""; db_xref "GeneID:120093298"; gbkey "Gene"; gene "LOC120093298"; gene_biotype "snRNA";
NC_051341.1	cmsearch	gene	56399632	56399763	.	+	.	gene_id "LOC120093442"; transcript_id ""; db_xref "GeneID:120093442"; gbkey "Gene"; gene "LOC120093442"; gene_biotype "snoRNA";
NC_051341.1	cmsearch	gene	58396183	58396315	.	-	.	gene_id "LOC120093461"; transcript_id ""; db_xref "GeneID:120093461"; gbkey "Gene"; gene "LOC120093461"; gene_biotype "snoRNA";
NC_051341.1	cmsearch	gene	60607607	60607713	.	+	.	gene_id "LOC120093283"; transcript_id ""; db_xref "GeneID:120093283"; gbkey "Gene"; gene "LOC120093283"; gene_biotype "snRNA";
NC_051341.1	cmsearch	gene	61759552	61759658	.	-	.	gene_id "LOC120093276"; transcript_id ""; db_xref "GeneID:120093276"; gbkey "Gene"; gene "LOC120093276"; gene_biotype "snRNA";
NC_051341.1	cmsearch	gene	62193610	62193737	.	+	.	gene_id "LOC120093462"; transcript_id ""; db_xref "GeneID:120093462"; gbkey "Gene"; gene "LOC120093462"; gene_biotype "snoRNA";
NC_051341.1	cmsearch	gene	62386487	62386545	.	+	.	gene_id "LOC120093319"; transcript_id ""; db_xref "GeneID:120093319"; gbkey "Gene"; gene "LOC120093319"; gene_biotype "snRNA";
NC_051341.1	cmsearch	gene	62859287	62859414	.	+	.	gene_id "LOC120093449"; transcript_id ""; db_xref "GeneID:120093449"; gbkey "Gene"; gene "LOC120093449"; gene_biotype "snoRNA";
NC_051341.1	cmsearch	gene	63055350	63055553	.	+	.	gene_id "LOC120093317"; transcript_id ""; db_xref "GeneID:120093317"; gbkey "Gene"; gene "LOC120093317"; gene_biotype "snoRNA";
NC_051341.1	cmsearch	gene	65835125	65835255	.	+	.	gene_id "LOC120093468"; transcript_id ""; db_xref "GeneID:120093468"; gbkey "Gene"; gene "LOC120093468"; gene_biotype "snoRNA";
NC_051341.1	cmsearch	gene	66845497	66845624	.	+	.	gene_id "LOC120093455"; transcript_id ""; db_xref "GeneID:120093455"; gbkey "Gene"; gene "LOC120093455"; gene_biotype "snoRNA";
NC_051341.1	cmsearch	gene	66881369	66881496	.	-	.	gene_id "LOC120093458"; transcript_id ""; db_xref "GeneID:120093458"; gbkey "Gene"; gene "LOC120093458"; gene_biotype "snoRNA";
NC_051341.1	cmsearch	gene	68627883	68627990	.	+	.	gene_id "LOC120093284"; transcript_id ""; db_xref "GeneID:120093284"; gbkey "Gene"; gene "LOC120093284"; gene_biotype "snRNA";
NC_051341.1	cmsearch	gene	70068373	70068479	.	+	.	gene_id "LOC120093278"; transcript_id ""; db_xref "GeneID:120093278"; gbkey "Gene"; gene "LOC120093278"; gene_biotype "snRNA";
NC_051341.1	cmsearch	gene	70069060	70069166	.	-	.	gene_id "LOC120093279"; transcript_id ""; db_xref "GeneID:120093279"; gbkey "Gene"; gene "LOC120093279"; gene_biotype "snRNA";
NC_051341.1	cmsearch	gene	70813893	70813999	.	+	.	gene_id "LOC120093508"; transcript_id ""; db_xref "GeneID:120093508"; gbkey "Gene"; gene "LOC120093508"; gene_biotype "snRNA";
NC_051341.1	cmsearch	gene	71090024	71090159	.	+	.	gene_id "LOC120093424"; transcript_id ""; db_xref "GeneID:120093424"; gbkey "Gene"; gene "LOC120093424"; gene_biotype "snoRNA";
NC_051341.1	tRNAscan-SE	gene	71694290	71694370	.	+	.	gene_id "Trnaa-agc_36"; transcript_id ""; db_xref "GeneID:120093520"; gbkey "Gene"; gene "Trnaa-agc"; gene_biotype "tRNA";
NC_051341.1	cmsearch	gene	71706617	71706776	.	+	.	gene_id "LOC120093379"; transcript_id ""; db_xref "GeneID:120093379"; gbkey "Gene"; gene "LOC120093379"; gene_biotype "snRNA";
NC_051341.1	cmsearch	gene	72101302	72101443	.	+	.	gene_id "LOC120093434"; transcript_id ""; db_xref "GeneID:120093434"; gbkey "Gene"; gene "LOC120093434"; gene_biotype "snoRNA";
NC_051341.1	cmsearch	gene	72194671	72194834	.	+	.	gene_id "LOC120093291"; transcript_id ""; db_xref "GeneID:120093291"; gbkey "Gene"; gene "LOC120093291"; gene_biotype "snRNA";
NC_051341.1	cmsearch	gene	72203066	72203228	.	+	.	gene_id "LOC120093357"; transcript_id ""; db_xref "GeneID:120093357"; gbkey "Gene"; gene "LOC120093357"; gene_biotype "snRNA";
NC_051341.1	cmsearch	gene	72205760	72205923	.	+	.	gene_id "LOC120093346"; transcript_id ""; db_xref "GeneID:120093346"; gbkey "Gene"; gene "LOC120093346"; gene_biotype "snRNA";
NC_051341.1	cmsearch	gene	72211445	72211608	.	-	.	gene_id "LOC120093302"; transcript_id ""; db_xref "GeneID:120093302"; gbkey "Gene"; gene "LOC120093302"; gene_biotype "snRNA";
NC_051341.1	cmsearch	gene	72218684	72218847	.	+	.	gene_id "LOC120093313"; transcript_id ""; db_xref "GeneID:120093313"; gbkey "Gene"; gene "LOC120093313"; gene_biotype "snRNA";
NC_051341.1	cmsearch	gene	72224369	72224532	.	-	.	gene_id "LOC120093324"; transcript_id ""; db_xref "GeneID:120093324"; gbkey "Gene"; gene "LOC120093324"; gene_biotype "snRNA";
NC_051341.1	cmsearch	gene	72227044	72227207	.	-	.	gene_id "LOC120093335"; transcript_id ""; db_xref "GeneID:120093335"; gbkey "Gene"; gene "LOC120093335"; gene_biotype "snRNA";
NC_051341.1	cmsearch	gene	72494427	72494534	.	+	.	gene_id "LOC120093303"; transcript_id ""; db_xref "GeneID:120093303"; gbkey "Gene"; gene "LOC120093303"; gene_biotype "snRNA";
NC_051341.1	BestRefSeq	gene	73252647	73252692	.	-	.	gene_id "Mir3593-5p"; transcript_id ""; db_xref "GeneID:100526644"; db_xref "miRBase:MI0015474"; db_xref "RGD:4888535"; description "microRNA 3593"; gbkey "Gene"; gene "Mir3593"; gene_biotype "miRNA"; gene_synonym "rno-mir-3593";
NC_051341.1	BestRefSeq	gene	73252693	73252737	.	-	.	gene_id "Mir3593-3p"; transcript_id ""; db_xref "GeneID:100526644"; db_xref "miRBase:MI0015474"; db_xref "RGD:4888535"; description "microRNA 3593"; gbkey "Gene"; gene "Mir3593"; gene_biotype "miRNA"; gene_synonym "rno-mir-3593";
NC_051341.1	cmsearch	gene	73359711	73359813	.	-	.	gene_id "LOC120093292"; transcript_id ""; db_xref "GeneID:120093292"; gbkey "Gene"; gene "LOC120093292"; gene_biotype "snRNA";
NC_051341.1	cmsearch	gene	73719985	73720115	.	-	.	gene_id "LOC120093450"; transcript_id ""; db_xref "GeneID:120093450"; gbkey "Gene"; gene "LOC120093450"; gene_biotype "snoRNA";
NC_051341.1	tRNAscan-SE	gene	74694055	74694135	.	-	.	gene_id "Trnav-aac_21"; transcript_id ""; db_xref "GeneID:120093513"; gbkey "Gene"; gene "Trnav-aac"; gene_biotype "tRNA";
NC_051341.1	cmsearch	gene	75637071	75637177	.	+	.	gene_id "LOC120093510"; transcript_id ""; db_xref "GeneID:120093510"; gbkey "Gene"; gene "LOC120093510"; gene_biotype "snRNA";
NC_051341.1	cmsearch	gene	76730938	76731128	.	+	.	gene_id "LOC120093432"; transcript_id ""; db_xref "GeneID:120093432"; gbkey "Gene"; gene "LOC120093432"; gene_biotype "snRNA";
NC_051341.1	cmsearch	gene	76823551	76823672	.	+	.	gene_id "LOC120093477"; transcript_id ""; db_xref "GeneID:120093477"; gbkey "Gene"; gene "LOC120093477"; gene_biotype "snoRNA";
NC_051341.1	cmsearch	gene	77236865	77236971	.	-	.	gene_id "LOC120093280"; transcript_id ""; db_xref "GeneID:120093280"; gbkey "Gene"; gene "LOC120093280"; gene_biotype "snRNA";
NC_051341.1	cmsearch	gene	77463428	77463557	.	-	.	gene_id "LOC120093440"; transcript_id ""; db_xref "GeneID:120093440"; gbkey "Gene"; gene "LOC120093440"; gene_biotype "snoRNA";
NC_051341.1	cmsearch	gene	77571230	77571335	.	-	.	gene_id "LOC120093314"; transcript_id ""; db_xref "GeneID:120093314"; gbkey "Gene"; gene "LOC120093314"; gene_biotype "snRNA";
NC_051341.1	cmsearch	gene	77755219	77755326	.	-	.	gene_id "LOC120093300"; transcript_id ""; db_xref "GeneID:120093300"; gbkey "Gene"; gene "LOC120093300"; gene_biotype "snRNA";
NC_051341.1	cmsearch	gene	79901491	79901594	.	+	.	gene_id "LOC120093311"; transcript_id ""; db_xref "GeneID:120093311"; gbkey "Gene"; gene "LOC120093311"; gene_biotype "snRNA";
NC_051341.1	cmsearch	gene	80863142	80863276	.	-	.	gene_id "LOC120093500"; transcript_id ""; db_xref "GeneID:120093500"; gbkey "Gene"; gene "LOC120093500"; gene_biotype "snRNA";
NC_051341.1	cmsearch	gene	82777642	82777773	.	+	.	gene_id "LOC120093436"; transcript_id ""; db_xref "GeneID:120093436"; gbkey "Gene"; gene "LOC120093436"; gene_biotype "snoRNA";
NC_051341.1	cmsearch	gene	83108596	83108680	.	+	.	gene_id "LOC120093481"; transcript_id ""; db_xref "GeneID:120093481"; gbkey "Gene"; gene "LOC120093481"; gene_biotype "snoRNA";
NC_051341.1	cmsearch	gene	83516704	83516832	.	-	.	gene_id "LOC120093448"; transcript_id ""; db_xref "GeneID:120093448"; gbkey "Gene"; gene "LOC120093448"; gene_biotype "snoRNA";
NC_051341.1	cmsearch	gene	83694071	83694202	.	-	.	gene_id "LOC120093444"; transcript_id ""; db_xref "GeneID:120093444"; gbkey "Gene"; gene "LOC120093444"; gene_biotype "snoRNA";
NC_051341.1	cmsearch	gene	85288181	85288298	.	+	.	gene_id "LOC120093426"; transcript_id ""; db_xref "GeneID:120093426"; gbkey "Gene"; gene "LOC120093426"; gene_biotype "snoRNA";
NC_051341.1	cmsearch	gene	86018768	86018953	.	+	.	gene_id "LOC120093465"; transcript_id ""; db_xref "GeneID:120093465"; gbkey "Gene"; gene "LOC120093465"; gene_biotype "snRNA";
NC_051341.1	cmsearch	gene	87141230	87141336	.	+	.	gene_id "LOC120093482"; transcript_id ""; db_xref "GeneID:120093482"; gbkey "Gene"; gene "LOC120093482"; gene_biotype "snoRNA";
NC_051341.1	BestRefSeq	gene	87815084	87815118	.	-	.	gene_id "Mir3084a-4-5p"; transcript_id ""; db_xref "GeneID:104796288"; db_xref "miRBase:MI0031762"; db_xref "RGD:14398595"; description "microRNA mir-3084a-4"; gbkey "Gene"; gene "Mir3084a-4"; gene_biotype "miRNA"; gene_synonym "Mir3084b-2"; gene_synonym "rno-mir-3084a-4"; gene_synonym "rno-mir-3084b-2";
NC_051341.1	BestRefSeq	gene	87815119	87815152	.	-	.	gene_id "Mir3084a-4-3p"; transcript_id ""; db_xref "GeneID:104796288"; db_xref "miRBase:MI0031762"; db_xref "RGD:14398595"; description "microRNA mir-3084a-4"; gbkey "Gene"; gene "Mir3084a-4"; gene_biotype "miRNA"; gene_synonym "Mir3084b-2"; gene_synonym "rno-mir-3084a-4"; gene_synonym "rno-mir-3084b-2";
NC_051341.1	cmsearch	gene	89414682	89414752	.	-	.	gene_id "LOC120093415"; transcript_id ""; db_xref "GeneID:120093415"; gbkey "Gene"; gene "LOC120093415"; gene_biotype "snoRNA";
NC_051341.1	tRNAscan-SE	gene	89440899	89440979	.	+	.	gene_id "Trnaa-agc_37"; transcript_id ""; db_xref "GeneID:120093521"; gbkey "Gene"; gene "Trnaa-agc"; gene_biotype "tRNA";
NC_051341.1	tRNAscan-SE	gene	89478298	89478370	.	-	.	gene_id "Trnak-cuu_5"; transcript_id ""; db_xref "GeneID:108351385"; gbkey "Gene"; gene "Trnak-cuu"; gene_biotype "tRNA";
NC_051341.1	cmsearch	gene	89930717	89930823	.	-	.	gene_id "LOC120093507"; transcript_id ""; db_xref "GeneID:120093507"; gbkey "Gene"; gene "LOC120093507"; gene_biotype "snRNA";
NC_051341.1	cmsearch	gene	91265608	91265811	.	-	.	gene_id "LOC120093316"; transcript_id ""; db_xref "GeneID:120093316"; gbkey "Gene"; gene "LOC120093316"; gene_biotype "snoRNA";
NC_051341.1	tRNAscan-SE	gene	94492703	94492783	.	-	.	gene_id "Trnaa-agc_38"; transcript_id ""; db_xref "GeneID:120093514"; gbkey "Gene"; gene "Trnaa-agc"; gene_biotype "tRNA";
NC_051341.1	cmsearch	gene	95474146	95474248	.	+	.	gene_id "LOC120093305"; transcript_id ""; db_xref "GeneID:120093305"; gbkey "Gene"; gene "LOC120093305"; gene_biotype "snRNA";
NC_051341.1	cmsearch	gene	95874149	95874265	.	-	.	gene_id "LOC120093478"; transcript_id ""; db_xref "GeneID:120093478"; gbkey "Gene"; gene "LOC120093478"; gene_biotype "snoRNA";
NC_051341.1	cmsearch	gene	96095555	96095658	.	+	.	gene_id "LOC120093306"; transcript_id ""; db_xref "GeneID:120093306"; gbkey "Gene"; gene "LOC120093306"; gene_biotype "snRNA";
NC_051341.1	cmsearch	gene	96511415	96511548	.	-	.	gene_id "LOC120093469"; transcript_id ""; db_xref "GeneID:120093469"; gbkey "Gene"; gene "LOC120093469"; gene_biotype "snoRNA";
NC_051341.1	BestRefSeq	gene	99222432	99222476	.	-	.	gene_id "Scarna3-5p"; transcript_id ""; db_xref "GeneID:102465142"; db_xref "miRBase:MI0021535"; db_xref "RGD:7489043"; description "small Cajal body-specific RNA 3"; gbkey "Gene"; gene "Scarna3"; gene_biotype "miRNA"; gene_synonym "Mir1843"; gene_synonym "Mir1843a"; gene_synonym "rno-mir-1843"; gene_synonym "rno-mir-1843a";
NC_051341.1	BestRefSeq	gene	99222477	99222521	.	-	.	gene_id "Scarna3-3p"; transcript_id ""; db_xref "GeneID:102465142"; db_xref "miRBase:MI0021535"; db_xref "RGD:7489043"; description "small Cajal body-specific RNA 3"; gbkey "Gene"; gene "Scarna3"; gene_biotype "miRNA"; gene_synonym "Mir1843"; gene_synonym "Mir1843a"; gene_synonym "rno-mir-1843"; gene_synonym "rno-mir-1843a";
NC_051341.1	cmsearch	gene	104314104	104314210	.	-	.	gene_id "LOC120093509"; transcript_id ""; db_xref "GeneID:120093509"; gbkey "Gene"; gene "LOC120093509"; gene_biotype "snRNA";
NC_051341.1	cmsearch	gene	104333711	104333844	.	+	.	gene_id "LOC120093427"; transcript_id ""; db_xref "GeneID:120093427"; gbkey "Gene"; gene "LOC120093427"; gene_biotype "snRNA";
NC_051341.1	tRNAscan-SE	gene	106609469	106609549	.	-	.	gene_id "Trnag-acc_4"; transcript_id ""; db_xref "GeneID:120093515"; gbkey "Gene"; gene "Trnag-acc"; gene_biotype "tRNA";
NC_051341.1	BestRefSeq	gene	107080945	107080982	.	-	.	gene_id "Snora58-5p"; transcript_id ""; db_xref "GeneID:102466146"; db_xref "miRBase:MI0021534"; db_xref "RGD:7489013"; description "small nucleolar RNA, H/ACA box 58"; gbkey "Gene"; gene "Snora58"; gene_biotype "miRNA"; gene_synonym "Mir3068"; gene_synonym "rno-mir-3068";
NC_051341.1	BestRefSeq	gene	107080983	107081020	.	-	.	gene_id "Snora58-3p"; transcript_id ""; db_xref "GeneID:102466146"; db_xref "miRBase:MI0021534"; db_xref "RGD:7489013"; description "small nucleolar RNA, H/ACA box 58"; gbkey "Gene"; gene "Snora58"; gene_biotype "miRNA"; gene_synonym "Mir3068"; gene_synonym "rno-mir-3068";
NC_051341.1	cmsearch	gene	107418656	107418761	.	+	.	gene_id "LOC120093296"; transcript_id ""; db_xref "GeneID:120093296"; gbkey "Gene"; gene "LOC120093296"; gene_biotype "snRNA";
NC_051341.1	cmsearch	gene	110505359	110505501	.	-	.	gene_id "LOC120093479"; transcript_id ""; db_xref "GeneID:120093479"; gbkey "Gene"; gene "LOC120093479"; gene_biotype "snoRNA";
NC_051341.1	cmsearch	gene	111923640	111923746	.	-	.	gene_id "LOC120093288"; transcript_id ""; db_xref "GeneID:120093288"; gbkey "Gene"; gene "LOC120093288"; gene_biotype "snRNA";
NC_051341.1	cmsearch	gene	112175841	112175977	.	-	.	gene_id "LOC120093484"; transcript_id ""; db_xref "GeneID:120093484"; gbkey "Gene"; gene "LOC120093484"; gene_biotype "snoRNA";
NC_051341.1	cmsearch	gene	112215144	112215251	.	+	.	gene_id "LOC120093287"; transcript_id ""; db_xref "GeneID:120093287"; gbkey "Gene"; gene "LOC120093287"; gene_biotype "snRNA";
NC_051341.1	cmsearch	gene	112567734	112567838	.	-	.	gene_id "LOC120093308"; transcript_id ""; db_xref "GeneID:120093308"; gbkey "Gene"; gene "LOC120093308"; gene_biotype "snRNA";
NC_051341.1	cmsearch	gene	112778872	112779027	.	+	.	gene_id "LOC120093423"; transcript_id ""; db_xref "GeneID:120093423"; gbkey "Gene"; gene "LOC120093423"; gene_biotype "snRNA";
NC_051341.1	cmsearch	gene	114359059	114359165	.	+	.	gene_id "LOC120093277"; transcript_id ""; db_xref "GeneID:120093277"; gbkey "Gene"; gene "LOC120093277"; gene_biotype "snRNA";
NC_051341.1	cmsearch	gene	117846274	117846336	.	+	.	gene_id "LOC120093320"; transcript_id ""; db_xref "GeneID:120093320"; gbkey "Gene"; gene "LOC120093320"; gene_biotype "snRNA";
NC_051341.1	cmsearch	gene	119394859	119394983	.	+	.	gene_id "LOC120093474"; transcript_id ""; db_xref "GeneID:120093474"; gbkey "Gene"; gene "LOC120093474"; gene_biotype "snoRNA";
NC_051341.1	cmsearch	gene	119915820	119915922	.	-	.	gene_id "LOC120093307"; transcript_id ""; db_xref "GeneID:120093307"; gbkey "Gene"; gene "LOC120093307"; gene_biotype "snRNA";
NC_051341.1	cmsearch	gene	120492486	120492592	.	-	.	gene_id "LOC120093506"; transcript_id ""; db_xref "GeneID:120093506"; gbkey "Gene"; gene "LOC120093506"; gene_biotype "snRNA";
NC_051341.1	cmsearch	gene	123334321	123334451	.	-	.	gene_id "LOC120093457"; transcript_id ""; db_xref "GeneID:120093457"; gbkey "Gene"; gene "LOC120093457"; gene_biotype "snoRNA";
NC_051341.1	cmsearch	gene	123986822	123987096	.	-	.	gene_id "LOC120093414"; transcript_id ""; db_xref "GeneID:120093414"; gbkey "Gene"; gene "LOC120093414"; gene_biotype "guide_RNA";
NC_051341.1	tRNAscan-SE	gene	124718914	124718994	.	-	.	gene_id "Trnap-agg_34"; transcript_id ""; db_xref "GeneID:120093517"; gbkey "Gene"; gene "Trnap-agg"; gene_biotype "tRNA";
NC_051341.1	BestRefSeq	gene	127565269	127565318	.	+	.	gene_id "Mir342-5p"; transcript_id ""; db_xref "GeneID:100313980"; db_xref "miRBase:MI0000626"; db_xref "RGD:2325615"; description "microRNA 342"; gbkey "Gene"; gene "Mir342"; gene_biotype "miRNA"; gene_synonym "rno-mir-342";
NC_051341.1	BestRefSeq	gene	127565319	127565367	.	+	.	gene_id "Mir342-3p"; transcript_id ""; db_xref "GeneID:100313980"; db_xref "miRBase:MI0000626"; db_xref "RGD:2325615"; description "microRNA 342"; gbkey "Gene"; gene "Mir342"; gene_biotype "miRNA"; gene_synonym "rno-mir-342";
NC_051341.1	BestRefSeq	gene	127754027	127754074	.	+	.	gene_id "Mir345-5p"; transcript_id ""; db_xref "GeneID:100314147"; db_xref "miRBase:MI0000631"; db_xref "RGD:2325465"; description "microRNA 345"; gbkey "Gene"; gene "Mir345"; gene_biotype "miRNA"; gene_synonym "rno-mir-345";
NC_051341.1	BestRefSeq	gene	127754075	127754122	.	+	.	gene_id "Mir345-3p"; transcript_id ""; db_xref "GeneID:100314147"; db_xref "miRBase:MI0000631"; db_xref "RGD:2325465"; description "microRNA 345"; gbkey "Gene"; gene "Mir345"; gene_biotype "miRNA"; gene_synonym "rno-mir-345";
NC_051341.1	BestRefSeq	gene	128515843	128515880	.	+	.	gene_id "Mir770-5p"; transcript_id ""; db_xref "GeneID:100314207"; db_xref "miRBase:MI0006165"; db_xref "RGD:2325415"; description "microRNA 770"; gbkey "Gene"; gene "Mir770"; gene_biotype "miRNA"; gene_synonym "rno-mir-770";
NC_051341.1	BestRefSeq	gene	128515881	128515918	.	+	.	gene_id "Mir770-3p"; transcript_id ""; db_xref "GeneID:100314207"; db_xref "miRBase:MI0006165"; db_xref "RGD:2325415"; description "microRNA 770"; gbkey "Gene"; gene "Mir770"; gene_biotype "miRNA"; gene_synonym "rno-mir-770";
NC_051341.1	BestRefSeq	gene	128524261	128524302	.	+	.	gene_id "Mir673-5p"; transcript_id ""; db_xref "GeneID:100314114"; db_xref "miRBase:MI0006158"; db_xref "RGD:2325493"; description "microRNA 673"; gbkey "Gene"; gene "Mir673"; gene_biotype "miRNA"; gene_synonym "rno-mir-673";
NC_051341.1	BestRefSeq	gene	128524303	128524343	.	+	.	gene_id "Mir673-3p"; transcript_id ""; db_xref "GeneID:100314114"; db_xref "miRBase:MI0006158"; db_xref "RGD:2325493"; description "microRNA 673"; gbkey "Gene"; gene "Mir673"; gene_biotype "miRNA"; gene_synonym "rno-mir-673";
NC_051341.1	BestRefSeq	gene	128532492	128532533	.	+	.	gene_id "Mir493-5p"; transcript_id ""; db_xref "GeneID:100314081"; db_xref "miRBase:MI0003540"; db_xref "RGD:2325524"; description "microRNA 493"; gbkey "Gene"; gene "Mir493"; gene_biotype "miRNA"; gene_synonym "rno-mir-493";
NC_051341.1	BestRefSeq	gene	128532534	128532575	.	+	.	gene_id "Mir493-3p"; transcript_id ""; db_xref "GeneID:100314081"; db_xref "miRBase:MI0003540"; db_xref "RGD:2325524"; description "microRNA 493"; gbkey "Gene"; gene "Mir493"; gene_biotype "miRNA"; gene_synonym "rno-mir-493";
NC_051341.1	BestRefSeq	gene	128538903	128538951	.	+	.	gene_id "Mir337-5p"; transcript_id ""; db_xref "GeneID:100313976"; db_xref "miRBase:MI0000614"; db_xref "RGD:2325618"; description "microRNA 337"; gbkey "Gene"; gene "Mir337"; gene_biotype "miRNA"; gene_synonym "rno-mir-337";
NC_051341.1	BestRefSeq	gene	128538952	128538999	.	+	.	gene_id "Mir337-3p"; transcript_id ""; db_xref "GeneID:100313976"; db_xref "miRBase:MI0000614"; db_xref "RGD:2325618"; description "microRNA 337"; gbkey "Gene"; gene "Mir337"; gene_biotype "miRNA"; gene_synonym "rno-mir-337";
NC_051341.1	BestRefSeq	gene	128538915	128538958	.	-	.	gene_id "Mir3544-5p"; transcript_id ""; db_xref "GeneID:100526619"; db_xref "miRBase:MI0015398"; db_xref "RGD:4888562"; description "microRNA 3544"; gbkey "Gene"; gene "Mir3544"; gene_biotype "miRNA"; gene_synonym "rno-mir-3544";
NC_051341.1	BestRefSeq	gene	128538959	128539002	.	-	.	gene_id "Mir3544-3p"; transcript_id ""; db_xref "GeneID:100526619"; db_xref "miRBase:MI0015398"; db_xref "RGD:4888562"; description "microRNA 3544"; gbkey "Gene"; gene "Mir3544"; gene_biotype "miRNA"; gene_synonym "rno-mir-3544";
NC_051341.1	BestRefSeq	gene	128539185	128539226	.	+	.	gene_id "Mir540-5p"; transcript_id ""; db_xref "GeneID:100314255"; db_xref "miRBase:MI0003524"; db_xref "RGD:2325368"; description "microRNA 540"; gbkey "Gene"; gene "Mir540"; gene_biotype "miRNA"; gene_synonym "rno-mir-540";
NC_051341.1	BestRefSeq	gene	128539227	128539268	.	+	.	gene_id "Mir540-3p"; transcript_id ""; db_xref "GeneID:100314255"; db_xref "miRBase:MI0003524"; db_xref "RGD:2325368"; description "microRNA 540"; gbkey "Gene"; gene "Mir540"; gene_biotype "miRNA"; gene_synonym "rno-mir-540";
NC_051341.1	BestRefSeq	gene	128539440	128539486	.	+	.	gene_id "Mir665-5p"; transcript_id ""; db_xref "GeneID:100314180"; db_xref "miRBase:MI0012606"; db_xref "RGD:2325437"; description "microRNA 665"; gbkey "Gene"; gene "Mir665"; gene_biotype "miRNA"; gene_synonym "rno-mir-665";
NC_051341.1	BestRefSeq	gene	128539487	128539533	.	+	.	gene_id "Mir665-3p"; transcript_id ""; db_xref "GeneID:100314180"; db_xref "miRBase:MI0012606"; db_xref "RGD:2325437"; description "microRNA 665"; gbkey "Gene"; gene "Mir665"; gene_biotype "miRNA"; gene_synonym "rno-mir-665";
NC_051341.1	BestRefSeq	gene	128544210	128544266	.	+	.	gene_id "Mir431-5p"; transcript_id ""; db_xref "GeneID:100314165"; db_xref "miRBase:MI0001722"; db_xref "RGD:2325450"; description "microRNA 431"; gbkey "Gene"; gene "Mir431"; gene_biotype "miRNA"; gene_synonym "rno-mir-431";
NC_051341.1	BestRefSeq	gene	128544267	128544323	.	+	.	gene_id "Mir431-3p"; transcript_id ""; db_xref "GeneID:100314165"; db_xref "miRBase:MI0001722"; db_xref "RGD:2325450"; description "microRNA 431"; gbkey "Gene"; gene "Mir431"; gene_biotype "miRNA"; gene_synonym "rno-mir-431";
NC_051341.1	BestRefSeq	gene	128545119	128545165	.	+	.	gene_id "Mir433-5p"; transcript_id ""; db_xref "GeneID:100314197"; db_xref "miRBase:MI0001724"; db_xref "RGD:2325423"; description "microRNA 433"; gbkey "Gene"; gene "Mir433"; gene_biotype "miRNA"; gene_synonym "rno-mir-433";
NC_051341.1	BestRefSeq	gene	128545166	128545211	.	+	.	gene_id "Mir433-3p"; transcript_id ""; db_xref "GeneID:100314197"; db_xref "miRBase:MI0001724"; db_xref "RGD:2325423"; description "microRNA 433"; gbkey "Gene"; gene "Mir433"; gene_biotype "miRNA"; gene_synonym "rno-mir-433";
NC_051341.1	BestRefSeq	gene	128546215	128546263	.	+	.	gene_id "Mir127-5p"; transcript_id ""; db_xref "GeneID:100314190"; db_xref "miRBase:MI0000899"; db_xref "RGD:2325430"; description "microRNA 127"; gbkey "Gene"; gene "Mir127"; gene_biotype "miRNA"; gene_synonym "rno-mir-127";
NC_051341.1	BestRefSeq	gene	128546264	128546311	.	+	.	gene_id "Mir127-3p"; transcript_id ""; db_xref "GeneID:100314190"; db_xref "miRBase:MI0000899"; db_xref "RGD:2325430"; description "microRNA 127"; gbkey "Gene"; gene "Mir127"; gene_biotype "miRNA"; gene_synonym "rno-mir-127";
NC_051341.1	BestRefSeq	gene	128548130	128548187	.	-	.	gene_id "Mir3543-5p"; transcript_id ""; db_xref "GeneID:100526563"; db_xref "miRBase:MI0015397"; db_xref "RGD:4888615"; description "microRNA 3543"; gbkey "Gene"; gene "Mir3543"; gene_biotype "miRNA"; gene_synonym "Mir3543-1"; gene_synonym "rno-mir-3543"; gene_synonym "rno-mir-3543-1";
NC_051341.1	BestRefSeq	gene	128548188	128548244	.	-	.	gene_id "Mir3543-3p"; transcript_id ""; db_xref "GeneID:100526563"; db_xref "miRBase:MI0015397"; db_xref "RGD:4888615"; description "microRNA 3543"; gbkey "Gene"; gene "Mir3543"; gene_biotype "miRNA"; gene_synonym "Mir3543-1"; gene_synonym "rno-mir-3543"; gene_synonym "rno-mir-3543-1";
NC_051341.1	BestRefSeq	gene	128548163	128548203	.	+	.	gene_id "Mir434-5p"; transcript_id ""; db_xref "GeneID:100314174"; db_xref "miRBase:MI0006147"; db_xref "RGD:2325442"; description "microRNA 434"; gbkey "Gene"; gene "Mir434"; gene_biotype "miRNA"; gene_synonym "Mir434-1"; gene_synonym "rno-mir-434"; gene_synonym "rno-mir-434-1";
NC_051341.1	BestRefSeq	gene	128548204	128548243	.	+	.	gene_id "Mir434-3p"; transcript_id ""; db_xref "GeneID:100314174"; db_xref "miRBase:MI0006147"; db_xref "RGD:2325442"; description "microRNA 434"; gbkey "Gene"; gene "Mir434"; gene_biotype "miRNA"; gene_synonym "Mir434-1"; gene_synonym "rno-mir-434"; gene_synonym "rno-mir-434-1";
NC_051341.1	BestRefSeq	gene	128549096	128549136	.	+	.	gene_id "Mir136-5p"; transcript_id ""; db_xref "GeneID:100314239"; db_xref "miRBase:MI0000909"; db_xref "RGD:2325384"; description "microRNA 136"; gbkey "Gene"; gene "Mir136"; gene_biotype "miRNA"; gene_synonym "rno-mir-136";
NC_051341.1	BestRefSeq	gene	128549137	128549177	.	+	.	gene_id "Mir136-3p"; transcript_id ""; db_xref "GeneID:100314239"; db_xref "miRBase:MI0000909"; db_xref "RGD:2325384"; description "microRNA 136"; gbkey "Gene"; gene "Mir136"; gene_biotype "miRNA"; gene_synonym "rno-mir-136";
NC_051341.1	BestRefSeq	gene	128565581	128565628	.	+	.	gene_id "Mir341-5p"; transcript_id ""; db_xref "GeneID:100313979"; db_xref "miRBase:MI0000624"; db_xref "RGD:9685630"; description "microRNA 341"; gbkey "Gene"; gene "Mir341"; gene_biotype "miRNA"; gene_synonym "rno-mir-341";
NC_051341.1	BestRefSeq	gene	128565629	128565676	.	+	.	gene_id "Mir341-3p"; transcript_id ""; db_xref "GeneID:100313979"; db_xref "miRBase:MI0000624"; db_xref "RGD:9685630"; description "microRNA 341"; gbkey "Gene"; gene "Mir341"; gene_biotype "miRNA"; gene_synonym "rno-mir-341";
NC_051341.1	BestRefSeq	gene	128565919	128565959	.	+	.	gene_id "Mir1188-5p"; transcript_id ""; db_xref "GeneID:100526588"; db_xref "miRBase:MI0015443"; db_xref "RGD:4888588"; description "microRNA 1188"; gbkey "Gene"; gene "Mir1188"; gene_biotype "miRNA"; gene_synonym "rno-mir-1188";
NC_051341.1	BestRefSeq	gene	128565960	128566000	.	+	.	gene_id "Mir1188-3p"; transcript_id ""; db_xref "GeneID:100526588"; db_xref "miRBase:MI0015443"; db_xref "RGD:4888588"; description "microRNA 1188"; gbkey "Gene"; gene "Mir1188"; gene_biotype "miRNA"; gene_synonym "rno-mir-1188";
NC_051341.1	BestRefSeq	gene	128572257	128572296	.	+	.	gene_id "Mir370-5p"; transcript_id ""; db_xref "GeneID:100314254"; db_xref "miRBase:MI0003486"; db_xref "RGD:2325369"; description "microRNA 370"; gbkey "Gene"; gene "Mir370"; gene_biotype "miRNA"; gene_synonym "rno-mir-370";
NC_051341.1	BestRefSeq	gene	128572297	128572335	.	+	.	gene_id "Mir370-3p"; transcript_id ""; db_xref "GeneID:100314254"; db_xref "miRBase:MI0003486"; db_xref "RGD:2325369"; description "microRNA 370"; gbkey "Gene"; gene "Mir370"; gene_biotype "miRNA"; gene_synonym "rno-mir-370";
NC_051341.1	cmsearch	gene	128605921	128606002	.	+	.	gene_id "LOC120093406"; transcript_id ""; db_xref "GeneID:120093406"; gbkey "Gene"; gene "LOC120093406"; gene_biotype "snoRNA";
NC_051341.1	cmsearch	gene	128606833	128606913	.	+	.	gene_id "LOC120093358"; transcript_id ""; db_xref "GeneID:120093358"; gbkey "Gene"; gene "LOC120093358"; gene_biotype "snoRNA";
NC_051341.1	cmsearch	gene	128607734	128607815	.	+	.	gene_id "LOC120093410"; transcript_id ""; db_xref "GeneID:120093410"; gbkey "Gene"; gene "LOC120093410"; gene_biotype "snoRNA";
NC_051341.1	cmsearch	gene	128608583	128608663	.	+	.	gene_id "LOC120093354"; transcript_id ""; db_xref "GeneID:120093354"; gbkey "Gene"; gene "LOC120093354"; gene_biotype "snoRNA";
NC_051341.1	cmsearch	gene	128610367	128610447	.	+	.	gene_id "LOC120093374"; transcript_id ""; db_xref "GeneID:120093374"; gbkey "Gene"; gene "LOC120093374"; gene_biotype "snoRNA";
NC_051341.1	cmsearch	gene	128611249	128611334	.	+	.	gene_id "LOC120093376"; transcript_id ""; db_xref "GeneID:120093376"; gbkey "Gene"; gene "LOC120093376"; gene_biotype "snoRNA";
NC_051341.1	cmsearch	gene	128613035	128613119	.	+	.	gene_id "LOC120093389"; transcript_id ""; db_xref "GeneID:120093389"; gbkey "Gene"; gene "LOC120093389"; gene_biotype "snoRNA";
NC_051341.1	cmsearch	gene	128613924	128614009	.	+	.	gene_id "LOC120093359"; transcript_id ""; db_xref "GeneID:120093359"; gbkey "Gene"; gene "LOC120093359"; gene_biotype "snoRNA";
NC_051341.1	cmsearch	gene	128614814	128614899	.	+	.	gene_id "LOC120093373"; transcript_id ""; db_xref "GeneID:120093373"; gbkey "Gene"; gene "LOC120093373"; gene_biotype "snoRNA";
NC_051341.1	cmsearch	gene	128616600	128616685	.	+	.	gene_id "LOC120093380"; transcript_id ""; db_xref "GeneID:120093380"; gbkey "Gene"; gene "LOC120093380"; gene_biotype "snoRNA";
NC_051341.1	cmsearch	gene	128619282	128619366	.	+	.	gene_id "LOC120093321"; transcript_id ""; db_xref "GeneID:120093321"; gbkey "Gene"; gene "LOC120093321"; gene_biotype "snoRNA";
NC_051341.1	cmsearch	gene	128621960	128622046	.	+	.	gene_id "LOC120093334"; transcript_id ""; db_xref "GeneID:120093334"; gbkey "Gene"; gene "LOC120093334"; gene_biotype "snoRNA";
NC_051341.1	cmsearch	gene	128623750	128623830	.	+	.	gene_id "LOC120093343"; transcript_id ""; db_xref "GeneID:120093343"; gbkey "Gene"; gene "LOC120093343"; gene_biotype "snoRNA";
NC_051341.1	cmsearch	gene	128625535	128625619	.	+	.	gene_id "LOC120093323"; transcript_id ""; db_xref "GeneID:120093323"; gbkey "Gene"; gene "LOC120093323"; gene_biotype "snoRNA";
NC_051341.1	cmsearch	gene	128627320	128627400	.	+	.	gene_id "LOC120093360"; transcript_id ""; db_xref "GeneID:120093360"; gbkey "Gene"; gene "LOC120093360"; gene_biotype "snoRNA";
NC_051341.1	cmsearch	gene	128628206	128628291	.	+	.	gene_id "LOC120093398"; transcript_id ""; db_xref "GeneID:120093398"; gbkey "Gene"; gene "LOC120093398"; gene_biotype "snoRNA";
NC_051341.1	cmsearch	gene	128629993	128630073	.	+	.	gene_id "LOC120093382"; transcript_id ""; db_xref "GeneID:120093382"; gbkey "Gene"; gene "LOC120093382"; gene_biotype "snoRNA";
NC_051341.1	cmsearch	gene	128630879	128630964	.	+	.	gene_id "LOC120093388"; transcript_id ""; db_xref "GeneID:120093388"; gbkey "Gene"; gene "LOC120093388"; gene_biotype "snoRNA";
NC_051341.1	cmsearch	gene	128632662	128632742	.	+	.	gene_id "LOC120093361"; transcript_id ""; db_xref "GeneID:120093361"; gbkey "Gene"; gene "LOC120093361"; gene_biotype "snoRNA";
NC_051341.1	cmsearch	gene	128633548	128633635	.	+	.	gene_id "LOC120093328"; transcript_id ""; db_xref "GeneID:120093328"; gbkey "Gene"; gene "LOC120093328"; gene_biotype "snoRNA";
NC_051341.1	cmsearch	gene	128635336	128635420	.	+	.	gene_id "LOC120093356"; transcript_id ""; db_xref "GeneID:120093356"; gbkey "Gene"; gene "LOC120093356"; gene_biotype "snoRNA";
NC_051341.1	cmsearch	gene	128637122	128637209	.	+	.	gene_id "LOC120093329"; transcript_id ""; db_xref "GeneID:120093329"; gbkey "Gene"; gene "LOC120093329"; gene_biotype "snoRNA";
NC_051341.1	cmsearch	gene	128638011	128638097	.	+	.	gene_id "LOC120093325"; transcript_id ""; db_xref "GeneID:120093325"; gbkey "Gene"; gene "LOC120093325"; gene_biotype "snoRNA";
NC_051341.1	cmsearch	gene	128638898	128638978	.	+	.	gene_id "LOC120093362"; transcript_id ""; db_xref "GeneID:120093362"; gbkey "Gene"; gene "LOC120093362"; gene_biotype "snoRNA";
NC_051341.1	cmsearch	gene	128639784	128639871	.	+	.	gene_id "LOC120093330"; transcript_id ""; db_xref "GeneID:120093330"; gbkey "Gene"; gene "LOC120093330"; gene_biotype "snoRNA";
NC_051341.1	cmsearch	gene	128640674	128640760	.	+	.	gene_id "LOC120093326"; transcript_id ""; db_xref "GeneID:120093326"; gbkey "Gene"; gene "LOC120093326"; gene_biotype "snoRNA";
NC_051341.1	cmsearch	gene	128641568	128641648	.	+	.	gene_id "LOC120093377"; transcript_id ""; db_xref "GeneID:120093377"; gbkey "Gene"; gene "LOC120093377"; gene_biotype "snoRNA";
NC_051341.1	cmsearch	gene	128642454	128642542	.	+	.	gene_id "LOC120093332"; transcript_id ""; db_xref "GeneID:120093332"; gbkey "Gene"; gene "LOC120093332"; gene_biotype "snoRNA";
NC_051341.1	cmsearch	gene	128643345	128643431	.	+	.	gene_id "LOC120093327"; transcript_id ""; db_xref "GeneID:120093327"; gbkey "Gene"; gene "LOC120093327"; gene_biotype "snoRNA";
NC_051341.1	cmsearch	gene	128644237	128644325	.	+	.	gene_id "LOC120093333"; transcript_id ""; db_xref "GeneID:120093333"; gbkey "Gene"; gene "LOC120093333"; gene_biotype "snoRNA";
NC_051341.1	cmsearch	gene	128646026	128646114	.	+	.	gene_id "LOC120093352"; transcript_id ""; db_xref "GeneID:120093352"; gbkey "Gene"; gene "LOC120093352"; gene_biotype "snoRNA";
NC_051341.1	cmsearch	gene	128646922	128647002	.	+	.	gene_id "LOC120093363"; transcript_id ""; db_xref "GeneID:120093363"; gbkey "Gene"; gene "LOC120093363"; gene_biotype "snoRNA";
NC_051341.1	cmsearch	gene	128648708	128648796	.	+	.	gene_id "LOC120093381"; transcript_id ""; db_xref "GeneID:120093381"; gbkey "Gene"; gene "LOC120093381"; gene_biotype "snoRNA";
NC_051341.1	cmsearch	gene	128649604	128649684	.	+	.	gene_id "LOC120093364"; transcript_id ""; db_xref "GeneID:120093364"; gbkey "Gene"; gene "LOC120093364"; gene_biotype "snoRNA";
NC_051341.1	cmsearch	gene	128650489	128650574	.	+	.	gene_id "LOC120093353"; transcript_id ""; db_xref "GeneID:120093353"; gbkey "Gene"; gene "LOC120093353"; gene_biotype "snoRNA";
NC_051341.1	cmsearch	gene	128651382	128651462	.	+	.	gene_id "LOC120093365"; transcript_id ""; db_xref "GeneID:120093365"; gbkey "Gene"; gene "LOC120093365"; gene_biotype "snoRNA";
NC_051341.1	cmsearch	gene	128652269	128652353	.	+	.	gene_id "LOC120093351"; transcript_id ""; db_xref "GeneID:120093351"; gbkey "Gene"; gene "LOC120093351"; gene_biotype "snoRNA";
NC_051341.1	cmsearch	gene	128653162	128653242	.	+	.	gene_id "LOC120093366"; transcript_id ""; db_xref "GeneID:120093366"; gbkey "Gene"; gene "LOC120093366"; gene_biotype "snoRNA";
NC_051341.1	cmsearch	gene	128654051	128654138	.	+	.	gene_id "LOC120093331"; transcript_id ""; db_xref "GeneID:120093331"; gbkey "Gene"; gene "LOC120093331"; gene_biotype "snoRNA";
NC_051341.1	cmsearch	gene	128655837	128655917	.	+	.	gene_id "LOC120093367"; transcript_id ""; db_xref "GeneID:120093367"; gbkey "Gene"; gene "LOC120093367"; gene_biotype "snoRNA";
NC_051341.1	cmsearch	gene	128657621	128657701	.	+	.	gene_id "LOC120093369"; transcript_id ""; db_xref "GeneID:120093369"; gbkey "Gene"; gene "LOC120093369"; gene_biotype "snoRNA";
NC_051341.1	cmsearch	gene	128659404	128659487	.	+	.	gene_id "LOC120093322"; transcript_id ""; db_xref "GeneID:120093322"; gbkey "Gene"; gene "LOC120093322"; gene_biotype "snoRNA";
NC_051341.1	cmsearch	gene	128660294	128660374	.	+	.	gene_id "LOC120093370"; transcript_id ""; db_xref "GeneID:120093370"; gbkey "Gene"; gene "LOC120093370"; gene_biotype "snoRNA";
NC_051341.1	cmsearch	gene	128661181	128661261	.	+	.	gene_id "LOC120093392"; transcript_id ""; db_xref "GeneID:120093392"; gbkey "Gene"; gene "LOC120093392"; gene_biotype "snoRNA";
NC_051341.1	BestRefSeq	gene	128722040	128722082	.	+	.	gene_id "Mir379-5p"; transcript_id ""; db_xref "GeneID:100314168"; db_xref "miRBase:MI0003541"; db_xref "RGD:2325447"; description "microRNA 379"; gbkey "Gene"; gene "Mir379"; gene_biotype "miRNA"; gene_synonym "rno-mir-379";
NC_051341.1	BestRefSeq	gene	128722083	128722124	.	+	.	gene_id "Mir379-3p"; transcript_id ""; db_xref "GeneID:100314168"; db_xref "miRBase:MI0003541"; db_xref "RGD:2325447"; description "microRNA 379"; gbkey "Gene"; gene "Mir379"; gene_biotype "miRNA"; gene_synonym "rno-mir-379";
NC_051341.1	BestRefSeq	gene	128723189	128723226	.	+	.	gene_id "Mir411-5p"; transcript_id ""; db_xref "GeneID:100314107"; db_xref "miRBase:MI0006144"; db_xref "RGD:2325500"; description "microRNA 411"; gbkey "Gene"; gene "Mir411"; gene_biotype "miRNA"; gene_synonym "rno-mir-411";
NC_051341.1	BestRefSeq	gene	128723227	128723264	.	+	.	gene_id "Mir411-3p"; transcript_id ""; db_xref "GeneID:100314107"; db_xref "miRBase:MI0006144"; db_xref "RGD:2325500"; description "microRNA 411"; gbkey "Gene"; gene "Mir411"; gene_biotype "miRNA"; gene_synonym "rno-mir-411";
NC_051341.1	BestRefSeq	gene	128723635	128723693	.	-	.	gene_id "Mir299b-5p"; transcript_id ""; db_xref "GeneID:100526578"; db_xref "miRBase:MI0015425"; db_xref "RGD:4888603"; description "microRNA 299b"; gbkey "Gene"; gene "Mir299b"; gene_biotype "miRNA"; gene_synonym "Mir3563"; gene_synonym "rno-mir-299b"; gene_synonym "rno-mir-3563";
NC_051341.1	BestRefSeq	gene	128723694	128723752	.	-	.	gene_id "Mir299b-3p"; transcript_id ""; db_xref "GeneID:100526578"; db_xref "miRBase:MI0015425"; db_xref "RGD:4888603"; description "microRNA 299b"; gbkey "Gene"; gene "Mir299b"; gene_biotype "miRNA"; gene_synonym "Mir3563"; gene_synonym "rno-mir-299b"; gene_synonym "rno-mir-3563";
NC_051341.1	BestRefSeq	gene	128723664	128723695	.	+	.	gene_id "Mir299-5p"; transcript_id ""; db_xref "GeneID:100314064"; db_xref "miRBase:MI0000970"; db_xref "RGD:2325540"; description "microRNA 299"; gbkey "Gene"; gene "Mir299"; gene_biotype "miRNA"; gene_synonym "Mir299a"; gene_synonym "rno-mir-299"; gene_synonym "rno-mir-299a";
NC_051341.1	BestRefSeq	gene	128723696	128723726	.	+	.	gene_id "Mir299-3p"; transcript_id ""; db_xref "GeneID:100314064"; db_xref "miRBase:MI0000970"; db_xref "RGD:2325540"; description "microRNA 299"; gbkey "Gene"; gene "Mir299"; gene_biotype "miRNA"; gene_synonym "Mir299a"; gene_synonym "rno-mir-299"; gene_synonym "rno-mir-299a";
NC_051341.1	BestRefSeq	gene	128724813	128724869	.	-	.	gene_id "Mir3579-5p"; transcript_id ""; db_xref "GeneID:100526594"; db_xref "miRBase:MI0015452"; db_xref "RGD:4888583"; description "microRNA 3579"; gbkey "Gene"; gene "Mir3579"; gene_biotype "miRNA"; gene_synonym "rno-mir-3579";
NC_051341.1	BestRefSeq	gene	128724870	128724925	.	-	.	gene_id "Mir3579-3p"; transcript_id ""; db_xref "GeneID:100526594"; db_xref "miRBase:MI0015452"; db_xref "RGD:4888583"; description "microRNA 3579"; gbkey "Gene"; gene "Mir3579"; gene_biotype "miRNA"; gene_synonym "rno-mir-3579";
NC_051341.1	BestRefSeq	gene	128724830	128724868	.	+	.	gene_id "Mir380-5p"; transcript_id ""; db_xref "GeneID:100314173"; db_xref "miRBase:MI0006141"; db_xref "RGD:2325443"; description "microRNA 380"; gbkey "Gene"; gene "Mir380"; gene_biotype "miRNA"; gene_synonym "rno-mir-380";
NC_051341.1	BestRefSeq	gene	128724869	128724906	.	+	.	gene_id "Mir380-3p"; transcript_id ""; db_xref "GeneID:100314173"; db_xref "miRBase:MI0006141"; db_xref "RGD:2325443"; description "microRNA 380"; gbkey "Gene"; gene "Mir380"; gene_biotype "miRNA"; gene_synonym "rno-mir-380";
NC_051341.1	BestRefSeq	gene	128725539	128725581	.	+	.	gene_id "Mir323-5p"; transcript_id ""; db_xref "GeneID:100313969"; db_xref "miRBase:MI0000591"; db_xref "RGD:2325625"; description "microRNA 323"; gbkey "Gene"; gene "Mir323"; gene_biotype "miRNA"; gene_synonym "rno-mir-323";
NC_051341.1	BestRefSeq	gene	128725582	128725624	.	+	.	gene_id "Mir323-3p"; transcript_id ""; db_xref "GeneID:100313969"; db_xref "miRBase:MI0000591"; db_xref "RGD:2325625"; description "microRNA 323"; gbkey "Gene"; gene "Mir323"; gene_biotype "miRNA"; gene_synonym "rno-mir-323";
NC_051341.1	BestRefSeq	gene	128725838	128725876	.	+	.	gene_id "Mir758-5p"; transcript_id ""; db_xref "GeneID:100314176"; db_xref "miRBase:MI0006163"; db_xref "RGD:2325440"; description "microRNA 758"; gbkey "Gene"; gene "Mir758"; gene_biotype "miRNA"; gene_synonym "rno-mir-758";
NC_051341.1	BestRefSeq	gene	128725877	128725915	.	+	.	gene_id "Mir758-3p"; transcript_id ""; db_xref "GeneID:100314176"; db_xref "miRBase:MI0006163"; db_xref "RGD:2325440"; description "microRNA 758"; gbkey "Gene"; gene "Mir758"; gene_biotype "miRNA"; gene_synonym "rno-mir-758";
NC_051341.1	BestRefSeq	gene	128726508	128726556	.	+	.	gene_id "Mir329-5p"; transcript_id ""; db_xref "GeneID:100313973"; db_xref "miRBase:MI0000604"; db_xref "RGD:2325621"; description "microRNA 329"; gbkey "Gene"; gene "Mir329"; gene_biotype "miRNA"; gene_synonym "rno-mir-329";
NC_051341.1	BestRefSeq	gene	128726557	128726604	.	+	.	gene_id "Mir329-3p"; transcript_id ""; db_xref "GeneID:100313973"; db_xref "miRBase:MI0000604"; db_xref "RGD:2325621"; description "microRNA 329"; gbkey "Gene"; gene "Mir329"; gene_biotype "miRNA"; gene_synonym "rno-mir-329";
NC_051341.1	BestRefSeq	gene	128728710	128728751	.	+	.	gene_id "Mir494-5p"; transcript_id ""; db_xref "GeneID:100314082"; db_xref "miRBase:MI0003542"; db_xref "RGD:2325523"; description "microRNA 494"; gbkey "Gene"; gene "Mir494"; gene_biotype "miRNA"; gene_synonym "rno-mir-494";
NC_051341.1	BestRefSeq	gene	128728752	128728792	.	+	.	gene_id "Mir494-3p"; transcript_id ""; db_xref "GeneID:100314082"; db_xref "miRBase:MI0003542"; db_xref "RGD:2325523"; description "microRNA 494"; gbkey "Gene"; gene "Mir494"; gene_biotype "miRNA"; gene_synonym "rno-mir-494";
NC_051341.1	BestRefSeq	gene	128729038	128729097	.	+	.	gene_id "Mir1193-5p"; transcript_id ""; db_xref "GeneID:100526637"; db_xref "miRBase:MI0015445"; db_xref "RGD:4888541"; description "microRNA 1193"; gbkey "Gene"; gene "Mir1193"; gene_biotype "miRNA"; gene_synonym "rno-mir-1193";
NC_051341.1	BestRefSeq	gene	128729098	128729157	.	+	.	gene_id "Mir1193-3p"; transcript_id ""; db_xref "GeneID:100526637"; db_xref "miRBase:MI0015445"; db_xref "RGD:4888541"; description "microRNA 1193"; gbkey "Gene"; gene "Mir1193"; gene_biotype "miRNA"; gene_synonym "rno-mir-1193";
NC_051341.1	BestRefSeq	gene	128730863	128730912	.	+	.	gene_id "Mir666-5p"; transcript_id ""; db_xref "GeneID:100314140"; db_xref "miRBase:MI0012617"; db_xref "RGD:2325471"; description "microRNA 666"; gbkey "Gene"; gene "Mir666"; gene_biotype "miRNA"; gene_synonym "rno-mir-666";
NC_051341.1	BestRefSeq	gene	128730913	128730961	.	+	.	gene_id "Mir666-3p"; transcript_id ""; db_xref "GeneID:100314140"; db_xref "miRBase:MI0012617"; db_xref "RGD:2325471"; description "microRNA 666"; gbkey "Gene"; gene "Mir666"; gene_biotype "miRNA"; gene_synonym "rno-mir-666";
NC_051341.1	BestRefSeq	gene	128731000	128731039	.	+	.	gene_id "Mir543-5p"; transcript_id ""; db_xref "GeneID:100314079"; db_xref "miRBase:MI0003525"; db_xref "RGD:2325526"; description "microRNA 543"; gbkey "Gene"; gene "Mir543"; gene_biotype "miRNA"; gene_synonym "rno-mir-543";
NC_051341.1	BestRefSeq	gene	128731040	128731079	.	+	.	gene_id "Mir543-3p"; transcript_id ""; db_xref "GeneID:100314079"; db_xref "miRBase:MI0003525"; db_xref "RGD:2325526"; description "microRNA 543"; gbkey "Gene"; gene "Mir543"; gene_biotype "miRNA"; gene_synonym "rno-mir-543";
NC_051341.1	BestRefSeq	gene	128732650	128732689	.	+	.	gene_id "Mir495-5p"; transcript_id ""; db_xref "GeneID:100314111"; db_xref "miRBase:MI0006152"; db_xref "RGD:2325496"; description "microRNA 495"; gbkey "Gene"; gene "Mir495"; gene_biotype "miRNA"; gene_synonym "rno-mir-495";
NC_051341.1	BestRefSeq	gene	128732690	128732729	.	+	.	gene_id "Mir495-3p"; transcript_id ""; db_xref "GeneID:100314111"; db_xref "miRBase:MI0006152"; db_xref "RGD:2325496"; description "microRNA 495"; gbkey "Gene"; gene "Mir495"; gene_biotype "miRNA"; gene_synonym "rno-mir-495";
NC_051341.1	BestRefSeq	gene	128733932	128733977	.	+	.	gene_id "Mir667-5p"; transcript_id ""; db_xref "GeneID:100314139"; db_xref "miRBase:MI0012614"; db_xref "RGD:2325472"; description "microRNA 667"; gbkey "Gene"; gene "Mir667"; gene_biotype "miRNA"; gene_synonym "rno-mir-667";
NC_051341.1	BestRefSeq	gene	128733978	128734023	.	+	.	gene_id "Mir667-3p"; transcript_id ""; db_xref "GeneID:100314139"; db_xref "miRBase:MI0012614"; db_xref "RGD:2325472"; description "microRNA 667"; gbkey "Gene"; gene "Mir667"; gene_biotype "miRNA"; gene_synonym "rno-mir-667";
NC_051341.1	BestRefSeq	gene	128736800	128736841	.	+	.	gene_id "Mir376c-5p"; transcript_id ""; db_xref "GeneID:100314083"; db_xref "miRBase:MI0003543"; db_xref "RGD:2325522"; description "microRNA 376c"; gbkey "Gene"; gene "Mir376c"; gene_biotype "miRNA"; gene_synonym "rno-mir-376c";
NC_051341.1	BestRefSeq	gene	128736842	128736883	.	+	.	gene_id "Mir376c-3p"; transcript_id ""; db_xref "GeneID:100314083"; db_xref "miRBase:MI0003543"; db_xref "RGD:2325522"; description "microRNA 376c"; gbkey "Gene"; gene "Mir376c"; gene_biotype "miRNA"; gene_synonym "rno-mir-376c";
NC_051341.1	BestRefSeq	gene	128737456	128737498	.	+	.	gene_id "Mir376b-5p"; transcript_id ""; db_xref "GeneID:100314200"; db_xref "miRBase:MI0003544"; db_xref "RGD:2325421"; description "microRNA 376b"; gbkey "Gene"; gene "Mir376b"; gene_biotype "miRNA"; gene_synonym "rno-mir-376b";
NC_051341.1	BestRefSeq	gene	128737499	128737541	.	+	.	gene_id "Mir376b-3p"; transcript_id ""; db_xref "GeneID:100314200"; db_xref "miRBase:MI0003544"; db_xref "RGD:2325421"; description "microRNA 376b"; gbkey "Gene"; gene "Mir376b"; gene_biotype "miRNA"; gene_synonym "rno-mir-376b";
NC_051341.1	BestRefSeq	gene	128737948	128738007	.	-	.	gene_id "Mir3595-5p"; transcript_id ""; db_xref "GeneID:100526645"; db_xref "miRBase:MI0015478"; db_xref "RGD:4888533"; description "microRNA 3595"; gbkey "Gene"; gene "Mir3595"; gene_biotype "miRNA"; gene_synonym "rno-mir-3595";
NC_051341.1	BestRefSeq	gene	128738008	128738067	.	-	.	gene_id "Mir3595-3p"; transcript_id ""; db_xref "GeneID:100526645"; db_xref "miRBase:MI0015478"; db_xref "RGD:4888533"; description "microRNA 3595"; gbkey "Gene"; gene "Mir3595"; gene_biotype "miRNA"; gene_synonym "rno-mir-3595";
NC_051341.1	BestRefSeq	gene	128737966	128738006	.	+	.	gene_id "Mir376a-5p"; transcript_id ""; db_xref "GeneID:100314256"; db_xref "miRBase:MI0003545"; db_xref "RGD:2325367"; description "microRNA 376a"; gbkey "Gene"; gene "Mir376a"; gene_biotype "miRNA"; gene_synonym "rno-mir-376a";
NC_051341.1	BestRefSeq	gene	128738007	128738047	.	+	.	gene_id "Mir376a-3p"; transcript_id ""; db_xref "GeneID:100314256"; db_xref "miRBase:MI0003545"; db_xref "RGD:2325367"; description "microRNA 376a"; gbkey "Gene"; gene "Mir376a"; gene_biotype "miRNA"; gene_synonym "rno-mir-376a";
NC_051341.1	BestRefSeq	gene	128738513	128738552	.	+	.	gene_id "Mir300-5p"; transcript_id ""; db_xref "GeneID:100314196"; db_xref "miRBase:MI0000971"; db_xref "RGD:2325424"; description "microRNA 300"; gbkey "Gene"; gene "Mir300"; gene_biotype "miRNA"; gene_synonym "rno-mir-300";
NC_051341.1	BestRefSeq	gene	128738553	128738591	.	+	.	gene_id "Mir300-3p"; transcript_id ""; db_xref "GeneID:100314196"; db_xref "miRBase:MI0000971"; db_xref "RGD:2325424"; description "microRNA 300"; gbkey "Gene"; gene "Mir300"; gene_biotype "miRNA"; gene_synonym "rno-mir-300";
NC_051341.1	BestRefSeq	gene	128740976	128741006	.	+	.	gene_id "Mir381-5p"; transcript_id ""; db_xref "GeneID:100314084"; db_xref "miRBase:MI0003546"; db_xref "RGD:2325521"; description "microRNA 381"; gbkey "Gene"; gene "Mir381"; gene_biotype "miRNA"; gene_synonym "rno-mir-381";
NC_051341.1	BestRefSeq	gene	128741007	128741036	.	+	.	gene_id "Mir381-3p"; transcript_id ""; db_xref "GeneID:100314084"; db_xref "miRBase:MI0003546"; db_xref "RGD:2325521"; description "microRNA 381"; gbkey "Gene"; gene "Mir381"; gene_biotype "miRNA"; gene_synonym "rno-mir-381";
NC_051341.1	BestRefSeq	gene	128741485	128741525	.	+	.	gene_id "Mir487b-5p"; transcript_id ""; db_xref "GeneID:100314284"; db_xref "miRBase:MI0003547"; db_xref "RGD:2325343"; description "microRNA 487b"; gbkey "Gene"; gene "Mir487b"; gene_biotype "miRNA"; gene_synonym "rno-mir-487b";
NC_051341.1	BestRefSeq	gene	128741526	128741566	.	+	.	gene_id "Mir487b-3p"; transcript_id ""; db_xref "GeneID:100314284"; db_xref "miRBase:MI0003547"; db_xref "RGD:2325343"; description "microRNA 487b"; gbkey "Gene"; gene "Mir487b"; gene_biotype "miRNA"; gene_synonym "rno-mir-487b";
NC_051341.1	BestRefSeq	gene	128742173	128742230	.	-	.	gene_id "Mir3576-5p"; transcript_id ""; db_xref "GeneID:100526591"; db_xref "miRBase:MI0015448"; db_xref "RGD:4888585"; description "microRNA 3576"; gbkey "Gene"; gene "Mir3576"; gene_biotype "miRNA"; gene_synonym "rno-mir-3576";
NC_051341.1	BestRefSeq	gene	128742231	128742287	.	-	.	gene_id "Mir3576-3p"; transcript_id ""; db_xref "GeneID:100526591"; db_xref "miRBase:MI0015448"; db_xref "RGD:4888585"; description "microRNA 3576"; gbkey "Gene"; gene "Mir3576"; gene_biotype "miRNA"; gene_synonym "rno-mir-3576";
NC_051341.1	BestRefSeq	gene	128742193	128742230	.	+	.	gene_id "Mir539-5p"; transcript_id ""; db_xref "GeneID:100314167"; db_xref "miRBase:MI0003526"; db_xref "RGD:2325448"; description "microRNA 539"; gbkey "Gene"; gene "Mir539"; gene_biotype "miRNA"; gene_synonym "rno-mir-539";
NC_051341.1	BestRefSeq	gene	128742231	128742268	.	+	.	gene_id "Mir539-3p"; transcript_id ""; db_xref "GeneID:100314167"; db_xref "miRBase:MI0003526"; db_xref "RGD:2325448"; description "microRNA 539"; gbkey "Gene"; gene "Mir539"; gene_biotype "miRNA"; gene_synonym "rno-mir-539";
NC_051341.1	BestRefSeq	gene	128742939	128743000	.	+	.	gene_id "Mir6331-5p"; transcript_id ""; db_xref "GeneID:102465165"; db_xref "miRBase:MI0021855"; db_xref "RGD:7489042"; description "microRNA 6331"; gbkey "Gene"; gene "Mir6331"; gene_biotype "miRNA"; gene_synonym "rno-mir-6331";
NC_051341.1	BestRefSeq	gene	128743001	128743061	.	+	.	gene_id "Mir6331-3p"; transcript_id ""; db_xref "GeneID:102465165"; db_xref "miRBase:MI0021855"; db_xref "RGD:7489042"; description "microRNA 6331"; gbkey "Gene"; gene "Mir6331"; gene_biotype "miRNA"; gene_synonym "rno-mir-6331";
NC_051341.1	BestRefSeq	gene	128743530	128743568	.	+	.	gene_id "Mir544-5p"; transcript_id ""; db_xref "GeneID:100314128"; db_xref "miRBase:MI0012593"; db_xref "RGD:2325481"; description "microRNA 544"; gbkey "Gene"; gene "Mir544"; gene_biotype "miRNA"; gene_synonym "rno-mir-544";
NC_051341.1	BestRefSeq	gene	128743569	128743607	.	+	.	gene_id "Mir544-3p"; transcript_id ""; db_xref "GeneID:100314128"; db_xref "miRBase:MI0012593"; db_xref "RGD:2325481"; description "microRNA 544"; gbkey "Gene"; gene "Mir544"; gene_biotype "miRNA"; gene_synonym "rno-mir-544";
NC_051341.1	BestRefSeq	gene	128748522	128748579	.	-	.	gene_id "Mir3592-5p"; transcript_id ""; db_xref "GeneID:100526609"; db_xref "miRBase:MI0015473"; db_xref "RGD:4888569"; description "microRNA 3592"; gbkey "Gene"; gene "Mir3592"; gene_biotype "miRNA"; gene_synonym "rno-mir-3592";
NC_051341.1	BestRefSeq	gene	128748580	128748637	.	-	.	gene_id "Mir3592-3p"; transcript_id ""; db_xref "GeneID:100526609"; db_xref "miRBase:MI0015473"; db_xref "RGD:4888569"; description "microRNA 3592"; gbkey "Gene"; gene "Mir3592"; gene_biotype "miRNA"; gene_synonym "rno-mir-3592";
NC_051341.1	BestRefSeq	gene	128748539	128748578	.	+	.	gene_id "Mir382-5p"; transcript_id ""; db_xref "GeneID:100314085"; db_xref "miRBase:MI0003548"; db_xref "RGD:2325520"; description "microRNA 382"; gbkey "Gene"; gene "Mir382"; gene_biotype "miRNA"; gene_synonym "rno-mir-382";
NC_051341.1	BestRefSeq	gene	128748579	128748618	.	+	.	gene_id "Mir382-3p"; transcript_id ""; db_xref "GeneID:100314085"; db_xref "miRBase:MI0003548"; db_xref "RGD:2325520"; description "microRNA 382"; gbkey "Gene"; gene "Mir382"; gene_biotype "miRNA"; gene_synonym "rno-mir-382";
NC_051341.1	BestRefSeq	gene	128748908	128748944	.	+	.	gene_id "Mir134-5p"; transcript_id ""; db_xref "GeneID:100314191"; db_xref "miRBase:MI0000907"; db_xref "RGD:2325429"; description "microRNA 134"; gbkey "Gene"; gene "Mir134"; gene_biotype "miRNA"; gene_synonym "rno-mir-134";
NC_051341.1	BestRefSeq	gene	128748945	128748980	.	+	.	gene_id "Mir134-3p"; transcript_id ""; db_xref "GeneID:100314191"; db_xref "miRBase:MI0000907"; db_xref "RGD:2325429"; description "microRNA 134"; gbkey "Gene"; gene "Mir134"; gene_biotype "miRNA"; gene_synonym "rno-mir-134";
NC_051341.1	BestRefSeq	gene	128749502	128749535	.	+	.	gene_id "Mir668-5p"; transcript_id ""; db_xref "GeneID:100314271"; db_xref "miRBase:MI0012601"; db_xref "RGD:2325353"; description "microRNA 668"; gbkey "Gene"; gene "Mir668"; gene_biotype "miRNA"; gene_synonym "rno-mir-668";
NC_051341.1	BestRefSeq	gene	128749536	128749569	.	+	.	gene_id "Mir668-3p"; transcript_id ""; db_xref "GeneID:100314271"; db_xref "miRBase:MI0012601"; db_xref "RGD:2325353"; description "microRNA 668"; gbkey "Gene"; gene "Mir668"; gene_biotype "miRNA"; gene_synonym "rno-mir-668";
NC_051341.1	BestRefSeq	gene	128749660	128749699	.	+	.	gene_id "Mir485-5p"; transcript_id ""; db_xref "GeneID:100314086"; db_xref "miRBase:MI0003549"; db_xref "RGD:2325519"; description "microRNA 485"; gbkey "Gene"; gene "Mir485"; gene_biotype "miRNA"; gene_synonym "rno-mir-485";
NC_051341.1	BestRefSeq	gene	128749700	128749738	.	+	.	gene_id "Mir485-3p"; transcript_id ""; db_xref "GeneID:100314086"; db_xref "miRBase:MI0003549"; db_xref "RGD:2325519"; description "microRNA 485"; gbkey "Gene"; gene "Mir485"; gene_biotype "miRNA"; gene_synonym "rno-mir-485";
NC_051341.1	BestRefSeq	gene	128752947	128752988	.	+	.	gene_id "Mir154-5p"; transcript_id ""; db_xref "GeneID:100314039"; db_xref "miRBase:MI0000923"; db_xref "RGD:2325562"; description "microRNA 154"; gbkey "Gene"; gene "Mir154"; gene_biotype "miRNA"; gene_synonym "rno-mir-154";
NC_051341.1	BestRefSeq	gene	128752989	128753030	.	+	.	gene_id "Mir154-3p"; transcript_id ""; db_xref "GeneID:100314039"; db_xref "miRBase:MI0000923"; db_xref "RGD:2325562"; description "microRNA 154"; gbkey "Gene"; gene "Mir154"; gene_biotype "miRNA"; gene_synonym "rno-mir-154";
NC_051341.1	BestRefSeq	gene	128753644	128753683	.	+	.	gene_id "Mir496-5p"; transcript_id ""; db_xref "GeneID:100314212"; db_xref "miRBase:MI0012622"; db_xref "RGD:2325410"; description "microRNA 496"; gbkey "Gene"; gene "Mir496"; gene_biotype "miRNA"; gene_synonym "rno-mir-496";
NC_051341.1	BestRefSeq	gene	128753684	128753722	.	+	.	gene_id "Mir496-3p"; transcript_id ""; db_xref "GeneID:100314212"; db_xref "miRBase:MI0012622"; db_xref "RGD:2325410"; description "microRNA 496"; gbkey "Gene"; gene "Mir496"; gene_biotype "miRNA"; gene_synonym "rno-mir-496";
NC_051341.1	BestRefSeq	gene	128755051	128755086	.	+	.	gene_id "Mir377-5p"; transcript_id ""; db_xref "GeneID:100314283"; db_xref "miRBase:MI0003487"; db_xref "RGD:2325344"; description "microRNA 377"; gbkey "Gene"; gene "Mir377"; gene_biotype "miRNA"; gene_synonym "rno-mir-377";
NC_051341.1	BestRefSeq	gene	128755087	128755122	.	+	.	gene_id "Mir377-3p"; transcript_id ""; db_xref "GeneID:100314283"; db_xref "miRBase:MI0003487"; db_xref "RGD:2325344"; description "microRNA 377"; gbkey "Gene"; gene "Mir377"; gene_biotype "miRNA"; gene_synonym "rno-mir-377";
NC_051341.1	BestRefSeq	gene	128757016	128757060	.	+	.	gene_id "Mir541-5p"; transcript_id ""; db_xref "GeneID:100314080"; db_xref "miRBase:MI0003527"; db_xref "RGD:2325525"; description "microRNA 541"; gbkey "Gene"; gene "Mir541"; gene_biotype "miRNA"; gene_synonym "rno-mir-541";
NC_051341.1	BestRefSeq	gene	128757061	128757105	.	+	.	gene_id "Mir541-3p"; transcript_id ""; db_xref "GeneID:100314080"; db_xref "miRBase:MI0003527"; db_xref "RGD:2325525"; description "microRNA 541"; gbkey "Gene"; gene "Mir541"; gene_biotype "miRNA"; gene_synonym "rno-mir-541";
NC_051341.1	BestRefSeq	gene	128757779	128757818	.	-	.	gene_id "Mir3581-5p"; transcript_id ""; db_xref "GeneID:100526595"; db_xref "miRBase:MI0015454"; db_xref "RGD:4888593"; description "microRNA 3581"; gbkey "Gene"; gene "Mir3581"; gene_biotype "miRNA"; gene_synonym "Mir409b"; gene_synonym "rno-mir-3581"; gene_synonym "rno-mir-409b";
NC_051341.1	BestRefSeq	gene	128757819	128757858	.	-	.	gene_id "Mir3581-3p"; transcript_id ""; db_xref "GeneID:100526595"; db_xref "miRBase:MI0015454"; db_xref "RGD:4888593"; description "microRNA 3581"; gbkey "Gene"; gene "Mir3581"; gene_biotype "miRNA"; gene_synonym "Mir409b"; gene_synonym "rno-mir-3581"; gene_synonym "rno-mir-409b";
NC_051341.1	BestRefSeq	gene	128757780	128757818	.	+	.	gene_id "Mir409-5p"; transcript_id ""; db_xref "GeneID:100314257"; db_xref "miRBase:MI0003550"; db_xref "RGD:2325366"; description "microRNA 409"; gbkey "Gene"; gene "Mir409"; gene_biotype "miRNA"; gene_synonym "Mir409a"; gene_synonym "rno-mir-409"; gene_synonym "rno-mir-409a";
NC_051341.1	BestRefSeq	gene	128757819	128757856	.	+	.	gene_id "Mir409-3p"; transcript_id ""; db_xref "GeneID:100314257"; db_xref "miRBase:MI0003550"; db_xref "RGD:2325366"; description "microRNA 409"; gbkey "Gene"; gene "Mir409"; gene_biotype "miRNA"; gene_synonym "Mir409a"; gene_synonym "rno-mir-409"; gene_synonym "rno-mir-409a";
NC_051341.1	BestRefSeq	gene	128757932	128757966	.	+	.	gene_id "Mir412-5p"; transcript_id ""; db_xref "GeneID:100314076"; db_xref "miRBase:MI0003488"; db_xref "RGD:2325529"; description "microRNA 412"; gbkey "Gene"; gene "Mir412"; gene_biotype "miRNA"; gene_synonym "rno-mir-412";
NC_051341.1	BestRefSeq	gene	128757967	128758001	.	+	.	gene_id "Mir412-3p"; transcript_id ""; db_xref "GeneID:100314076"; db_xref "miRBase:MI0003488"; db_xref "RGD:2325529"; description "microRNA 412"; gbkey "Gene"; gene "Mir412"; gene_biotype "miRNA"; gene_synonym "rno-mir-412";
NC_051341.1	BestRefSeq	gene	128758033	128758091	.	-	.	gene_id "Mir3578-5p"; transcript_id ""; db_xref "GeneID:100526593"; db_xref "miRBase:MI0015451"; db_xref "RGD:4888586"; description "microRNA 3578"; gbkey "Gene"; gene "Mir3578"; gene_biotype "miRNA"; gene_synonym "rno-mir-3578";
NC_051341.1	BestRefSeq	gene	128758092	128758149	.	-	.	gene_id "Mir3578-3p"; transcript_id ""; db_xref "GeneID:100526593"; db_xref "miRBase:MI0015451"; db_xref "RGD:4888586"; description "microRNA 3578"; gbkey "Gene"; gene "Mir3578"; gene_biotype "miRNA"; gene_synonym "rno-mir-3578";
NC_051341.1	BestRefSeq	gene	128758054	128758093	.	+	.	gene_id "Mir369-5p"; transcript_id ""; db_xref "GeneID:100314087"; db_xref "miRBase:MI0003551"; db_xref "RGD:2325518"; description "microRNA 369"; gbkey "Gene"; gene "Mir369"; gene_biotype "miRNA"; gene_synonym "rno-mir-369";
NC_051341.1	BestRefSeq	gene	128758094	128758132	.	+	.	gene_id "Mir369-3p"; transcript_id ""; db_xref "GeneID:100314087"; db_xref "miRBase:MI0003551"; db_xref "RGD:2325518"; description "microRNA 369"; gbkey "Gene"; gene "Mir369"; gene_biotype "miRNA"; gene_synonym "rno-mir-369";
NC_051341.1	BestRefSeq	gene	128758358	128758395	.	+	.	gene_id "Mir410-5p"; transcript_id ""; db_xref "GeneID:100314106"; db_xref "miRBase:MI0006143"; db_xref "RGD:2325501"; description "microRNA 410"; gbkey "Gene"; gene "Mir410"; gene_biotype "miRNA"; gene_synonym "rno-mir-410";
NC_051341.1	BestRefSeq	gene	128758396	128758433	.	+	.	gene_id "Mir410-3p"; transcript_id ""; db_xref "GeneID:100314106"; db_xref "miRBase:MI0006143"; db_xref "RGD:2325501"; description "microRNA 410"; gbkey "Gene"; gene "Mir410"; gene_biotype "miRNA"; gene_synonym "rno-mir-410";
NC_051341.1	BestRefSeq	gene	128763161	128763216	.	+	.	gene_id "Mir3072-5p"; transcript_id ""; db_xref "GeneID:102465166"; db_xref "miRBase:MI0021856"; db_xref "RGD:7489041"; description "microRNA 3072"; gbkey "Gene"; gene "Mir3072"; gene_biotype "miRNA"; gene_synonym "rno-mir-3072";
NC_051341.1	BestRefSeq	gene	128763217	128763271	.	+	.	gene_id "Mir3072-3p"; transcript_id ""; db_xref "GeneID:102465166"; db_xref "miRBase:MI0021856"; db_xref "RGD:7489041"; description "microRNA 3072"; gbkey "Gene"; gene "Mir3072"; gene_biotype "miRNA"; gene_synonym "rno-mir-3072";
NC_051341.1	BestRefSeq	gene	129284560	129284600	.	-	.	gene_id "Mir1247-5p"; transcript_id ""; db_xref "GeneID:104795668"; db_xref "miRBase:MI0030348"; db_xref "RGD:9685092"; description "microRNA 1247"; gbkey "Gene"; gene "Mir1247"; gene_biotype "miRNA"; gene_synonym "rno-mir-1247";
NC_051341.1	BestRefSeq	gene	129284601	129284641	.	-	.	gene_id "Mir1247-3p"; transcript_id ""; db_xref "GeneID:104795668"; db_xref "miRBase:MI0030348"; db_xref "RGD:9685092"; description "microRNA 1247"; gbkey "Gene"; gene "Mir1247"; gene_biotype "miRNA"; gene_synonym "rno-mir-1247";
NC_051341.1	tRNAscan-SE	gene	129861605	129861678	.	+	.	gene_id "Trnai-aau_1"; transcript_id ""; db_xref "GeneID:108351386"; gbkey "Gene"; gene "Trnai-aau"; gene_biotype "tRNA";
NC_051341.1	cmsearch	gene	130591965	130592090	.	+	.	gene_id "LOC120093420"; transcript_id ""; db_xref "GeneID:120093420"; gbkey "Gene"; gene "LOC120093420"; gene_biotype "snoRNA";
NC_051341.1	tRNAscan-SE	gene	130767014	130767094	.	-	.	gene_id "Trnal-aag_10"; transcript_id ""; db_xref "GeneID:120093518"; gbkey "Gene"; gene "Trnal-aag"; gene_biotype "tRNA";
NC_051341.1	cmsearch	gene	131037333	131037439	.	-	.	gene_id "LOC120093285"; transcript_id ""; db_xref "GeneID:120093285"; gbkey "Gene"; gene "LOC120093285"; gene_biotype "snRNA";
NC_051341.1	BestRefSeq	gene	131199542	131199599	.	-	.	gene_id "Mir3545-5p"; transcript_id ""; db_xref "GeneID:100526564"; db_xref "miRBase:MI0015399"; db_xref "RGD:4888612"; description "microRNA 3545"; gbkey "Gene"; gene "Mir3545"; gene_biotype "miRNA"; gene_synonym "Mir203b"; gene_synonym "rno-mir-203b"; gene_synonym "rno-mir-3545";
NC_051341.1	BestRefSeq	gene	131199600	131199656	.	-	.	gene_id "Mir3545-3p"; transcript_id ""; db_xref "GeneID:100526564"; db_xref "miRBase:MI0015399"; db_xref "RGD:4888612"; description "microRNA 3545"; gbkey "Gene"; gene "Mir3545"; gene_biotype "miRNA"; gene_synonym "Mir203b"; gene_synonym "rno-mir-203b"; gene_synonym "rno-mir-3545";
NC_051341.1	BestRefSeq	gene	131199556	131199604	.	+	.	gene_id "Mir203-5p"; transcript_id ""; db_xref "GeneID:100314161"; db_xref "miRBase:MI0000945"; db_xref "RGD:2325452"; description "microRNA 203"; gbkey "Gene"; gene "Mir203"; gene_biotype "miRNA"; gene_synonym "Mir203a"; gene_synonym "rno-mir-203"; gene_synonym "rno-mir-203a";
NC_051341.1	BestRefSeq	gene	131199605	131199652	.	+	.	gene_id "Mir203-3p"; transcript_id ""; db_xref "GeneID:100314161"; db_xref "miRBase:MI0000945"; db_xref "RGD:2325452"; description "microRNA 203"; gbkey "Gene"; gene "Mir203"; gene_biotype "miRNA"; gene_synonym "Mir203a"; gene_synonym "rno-mir-203"; gene_synonym "rno-mir-203a";
NC_051341.1	cmsearch	gene	132368903	132369027	.	-	.	gene_id "LOC120093476"; transcript_id ""; db_xref "GeneID:120093476"; gbkey "Gene"; gene "LOC120093476"; gene_biotype "snoRNA";
NC_051341.1	tRNAscan-SE	gene	135210257	135210337	.	-	.	gene_id "Trnaa-agc_39"; transcript_id ""; db_xref "GeneID:120093519"; gbkey "Gene"; gene "Trnaa-agc"; gene_biotype "tRNA";
NC_051341.1	cmsearch	gene	136055706	136055766	.	-	.	gene_id "LOC120093318"; transcript_id ""; db_xref "GeneID:120093318"; gbkey "Gene"; gene "LOC120093318"; gene_biotype "snRNA";
NC_051341.1	BestRefSeq	gene	138163595	138163638	.	+	.	gene_id "Mir153-5p"; transcript_id ""; db_xref "GeneID:100314038"; db_xref "miRBase:MI0000922"; db_xref "RGD:2325563"; description "microRNA 153"; gbkey "Gene"; gene "Mir153"; gene_biotype "miRNA"; gene_synonym "rno-mir-153";
NC_051341.1	BestRefSeq	gene	138163639	138163681	.	+	.	gene_id "Mir153-3p"; transcript_id ""; db_xref "GeneID:100314038"; db_xref "miRBase:MI0000922"; db_xref "RGD:2325563"; description "microRNA 153"; gbkey "Gene"; gene "Mir153"; gene_biotype "miRNA"; gene_synonym "rno-mir-153";
NC_051341.1	cmsearch	gene	138832134	138832273	.	-	.	gene_id "LOC120093422"; transcript_id ""; db_xref "GeneID:120093422"; gbkey "Gene"; gene "LOC120093422"; gene_biotype "snoRNA";
NC_051341.1	cmsearch	gene	140882120	140882226	.	-	.	gene_id "LOC120093304"; transcript_id ""; db_xref "GeneID:120093304"; gbkey "Gene"; gene "LOC120093304"; gene_biotype "snRNA";
NC_051342.1	cmsearch	gene	516291	516366	.	+	.	gene_id "LOC120093949"; transcript_id ""; db_xref "GeneID:120093949"; gbkey "Gene"; gene "LOC120093949"; gene_biotype "snoRNA";
NC_051342.1	cmsearch	gene	517080	517151	.	+	.	gene_id "LOC120093948"; transcript_id ""; db_xref "GeneID:120093948"; gbkey "Gene"; gene "LOC120093948"; gene_biotype "snoRNA";
NC_051342.1	cmsearch	gene	678357	678463	.	+	.	gene_id "LOC120093897"; transcript_id ""; db_xref "GeneID:120093897"; gbkey "Gene"; gene "LOC120093897"; gene_biotype "snRNA";
NC_051342.1	cmsearch	gene	834295	834439	.	-	.	gene_id "LOC120094016"; transcript_id ""; db_xref "GeneID:120094016"; gbkey "Gene"; gene "LOC120094016"; gene_biotype "snoRNA";
NC_051342.1	cmsearch	gene	880322	880449	.	+	.	gene_id "LOC120093962"; transcript_id ""; db_xref "GeneID:120093962"; gbkey "Gene"; gene "LOC120093962"; gene_biotype "snoRNA";
NC_051342.1	tRNAscan-SE	gene	881110	881191	.	-	.	gene_id "Trnas-cga"; transcript_id ""; db_xref "GeneID:108351636"; gbkey "Gene"; gene "Trnas-cga"; gene_biotype "tRNA";
NC_051342.1	cmsearch	gene	2870843	2870974	.	-	.	gene_id "LOC120093978"; transcript_id ""; db_xref "GeneID:120093978"; gbkey "Gene"; gene "LOC120093978"; gene_biotype "snoRNA";
NC_051342.1	cmsearch	gene	5236284	5236420	.	-	.	gene_id "LOC120093980"; transcript_id ""; db_xref "GeneID:120093980"; gbkey "Gene"; gene "LOC120093980"; gene_biotype "snoRNA";
NC_051342.1	cmsearch	gene	8536202	8536265	.	-	.	gene_id "LOC120093964"; transcript_id ""; db_xref "GeneID:120093964"; gbkey "Gene"; gene "LOC120093964"; gene_biotype "snoRNA";
NC_051342.1	tRNAscan-SE	gene	8747633	8747713	.	+	.	gene_id "Trnap-agg_35"; transcript_id ""; db_xref "GeneID:120094057"; gbkey "Gene"; gene "Trnap-agg"; gene_biotype "tRNA";
NC_051342.1	cmsearch	gene	9236847	9236951	.	-	.	gene_id "LOC120093905"; transcript_id ""; db_xref "GeneID:120093905"; gbkey "Gene"; gene "LOC120093905"; gene_biotype "snRNA";
NC_051342.1	tRNAscan-SE	gene	9460063	9460136	.	-	.	gene_id "Trnan-guu_8"; transcript_id ""; db_xref "GeneID:108351628"; gbkey "Gene"; gene "Trnan-guu"; gene_biotype "tRNA";
NC_051342.1	tRNAscan-SE	gene	9460259	9460331	.	+	.	gene_id "Trnaf-gaa_2"; transcript_id ""; db_xref "GeneID:108351627"; gbkey "Gene"; gene "Trnaf-gaa"; gene_biotype "tRNA";
NC_051342.1	cmsearch	gene	9722739	9722845	.	-	.	gene_id "LOC120094051"; transcript_id ""; db_xref "GeneID:120094051"; gbkey "Gene"; gene "LOC120094051"; gene_biotype "snRNA";
NC_051342.1	cmsearch	gene	9798315	9798421	.	-	.	gene_id "LOC120094052"; transcript_id ""; db_xref "GeneID:120094052"; gbkey "Gene"; gene "LOC120094052"; gene_biotype "snRNA";
NC_051342.1	cmsearch	gene	10396311	10396426	.	+	.	gene_id "LOC120094012"; transcript_id ""; db_xref "GeneID:120094012"; gbkey "Gene"; gene "LOC120094012"; gene_biotype "snoRNA";
NC_051342.1	cmsearch	gene	11882573	11882738	.	-	.	gene_id "LOC120093963"; transcript_id ""; db_xref "GeneID:120093963"; gbkey "Gene"; gene "LOC120093963"; gene_biotype "snRNA";
NC_051342.1	cmsearch	gene	13423040	13423155	.	+	.	gene_id "LOC120094045"; transcript_id ""; db_xref "GeneID:120094045"; gbkey "Gene"; gene "LOC120094045"; gene_biotype "snRNA";
NC_051342.1	tRNAscan-SE	gene	16823759	16823831	.	-	.	gene_id "Trnas-aga_15"; transcript_id ""; db_xref "GeneID:120094065"; gbkey "Gene"; gene "Trnas-aga"; gene_biotype "tRNA";
NC_051342.1	cmsearch	gene	17819962	17820065	.	+	.	gene_id "LOC120093911"; transcript_id ""; db_xref "GeneID:120093911"; gbkey "Gene"; gene "LOC120093911"; gene_biotype "snRNA";
NC_051342.1	BestRefSeq	gene	20307541	20307595	.	-	.	gene_id "Mir3561-5p"; transcript_id ""; db_xref "GeneID:100526622"; db_xref "miRBase:MI0015423"; db_xref "RGD:4888556"; description "microRNA 3561"; gbkey "Gene"; gene "Mir3561"; gene_biotype "miRNA"; gene_synonym "rno-mir-3561";
NC_051342.1	BestRefSeq	gene	20307596	20307649	.	-	.	gene_id "Mir3561-3p"; transcript_id ""; db_xref "GeneID:100526622"; db_xref "miRBase:MI0015423"; db_xref "RGD:4888556"; description "microRNA 3561"; gbkey "Gene"; gene "Mir3561"; gene_biotype "miRNA"; gene_synonym "rno-mir-3561";
NC_051342.1	cmsearch	gene	20565200	20565301	.	+	.	gene_id "LOC120093923"; transcript_id ""; db_xref "GeneID:120093923"; gbkey "Gene"; gene "LOC120093923"; gene_biotype "snRNA";
NC_051342.1	cmsearch	gene	22590766	22590886	.	-	.	gene_id "LOC120094020"; transcript_id ""; db_xref "GeneID:120094020"; gbkey "Gene"; gene "LOC120094020"; gene_biotype "snRNA";
NC_051342.1	cmsearch	gene	23864904	23864965	.	+	.	gene_id "LOC120093931"; transcript_id ""; db_xref "GeneID:120093931"; gbkey "Gene"; gene "LOC120093931"; gene_biotype "snRNA";
NC_051342.1	cmsearch	gene	24604342	24604529	.	+	.	gene_id "LOC120094026"; transcript_id ""; db_xref "GeneID:120094026"; gbkey "Gene"; gene "LOC120094026"; gene_biotype "snRNA";
NC_051342.1	cmsearch	gene	25613357	25613602	.	-	.	gene_id "LOC120094011"; transcript_id ""; db_xref "GeneID:120094011"; gbkey "Gene"; gene "LOC120094011"; gene_biotype "snoRNA";
NC_051342.1	tRNAscan-SE	gene	25678341	25678412	.	-	.	gene_id "Trnaw-cca"; transcript_id ""; db_xref "GeneID:108351629"; gbkey "Gene"; gene "Trnaw-cca"; gene_biotype "tRNA";
NC_051342.1	tRNAscan-SE	gene	25679026	25679097	.	-	.	gene_id "Trnad-guc"; transcript_id ""; db_xref "GeneID:108351630"; gbkey "Gene"; gene "Trnad-guc"; gene_biotype "tRNA";
NC_051342.1	BestRefSeq	gene	26611990	26612039	.	-	.	gene_id "Mir135a-5p"; transcript_id ""; db_xref "GeneID:100314280"; db_xref "miRBase:MI0000908"; db_xref "RGD:2325347"; description "microRNA 135a"; gbkey "Gene"; gene "Mir135a"; gene_biotype "miRNA"; gene_synonym "rno-mir-135a";
NC_051342.1	BestRefSeq	gene	26612040	26612089	.	-	.	gene_id "Mir135a-3p"; transcript_id ""; db_xref "GeneID:100314280"; db_xref "miRBase:MI0000908"; db_xref "RGD:2325347"; description "microRNA 135a"; gbkey "Gene"; gene "Mir135a"; gene_biotype "miRNA"; gene_synonym "rno-mir-135a";
NC_051342.1	cmsearch	gene	27236889	27237031	.	-	.	gene_id "LOC120094015"; transcript_id ""; db_xref "GeneID:120094015"; gbkey "Gene"; gene "LOC120094015"; gene_biotype "snoRNA";
NC_051342.1	tRNAscan-SE	gene	27969384	27969455	.	-	.	gene_id "Trnad-guc_1"; transcript_id ""; db_xref "GeneID:108351631"; gbkey "Gene"; gene "Trnad-guc"; gene_biotype "tRNA";
NC_051342.1	BestRefSeq	gene	28527390	28527437	.	-	.	gene_id "Mir331-5p"; transcript_id ""; db_xref "GeneID:100313975"; db_xref "miRBase:MI0000608"; db_xref "RGD:2325619"; description "microRNA 331"; gbkey "Gene"; gene "Mir331"; gene_biotype "miRNA"; gene_synonym "rno-mir-331";
NC_051342.1	BestRefSeq	gene	28527438	28527485	.	-	.	gene_id "Mir331-3p"; transcript_id ""; db_xref "GeneID:100313975"; db_xref "miRBase:MI0000608"; db_xref "RGD:2325619"; description "microRNA 331"; gbkey "Gene"; gene "Mir331"; gene_biotype "miRNA"; gene_synonym "rno-mir-331";
NC_051342.1	cmsearch	gene	31949206	31949396	.	-	.	gene_id "LOC120094025"; transcript_id ""; db_xref "GeneID:120094025"; gbkey "Gene"; gene "LOC120094025"; gene_biotype "snRNA";
NC_051342.1	cmsearch	gene	35102290	35102431	.	-	.	gene_id "LOC120093971"; transcript_id ""; db_xref "GeneID:120093971"; gbkey "Gene"; gene "LOC120093971"; gene_biotype "snoRNA";
NC_051342.1	tRNAscan-SE	gene	35349183	35349263	.	+	.	gene_id "Trnap-ggg_7"; transcript_id ""; db_xref "GeneID:120094069"; gbkey "Gene"; gene "Trnap-ggg"; gene_biotype "tRNA";
NC_051342.1	cmsearch	gene	38564128	38564271	.	+	.	gene_id "LOC120093967"; transcript_id ""; db_xref "GeneID:120093967"; gbkey "Gene"; gene "LOC120093967"; gene_biotype "snoRNA";
NC_051342.1	cmsearch	gene	38657252	38657356	.	-	.	gene_id "LOC120093901"; transcript_id ""; db_xref "GeneID:120093901"; gbkey "Gene"; gene "LOC120093901"; gene_biotype "snRNA";
NC_051342.1	cmsearch	gene	39092358	39092466	.	+	.	gene_id "LOC120093907"; transcript_id ""; db_xref "GeneID:120093907"; gbkey "Gene"; gene "LOC120093907"; gene_biotype "snRNA";
NC_051342.1	cmsearch	gene	39695048	39695208	.	-	.	gene_id "LOC120094007"; transcript_id ""; db_xref "GeneID:120094007"; gbkey "Gene"; gene "LOC120094007"; gene_biotype "snRNA";
NC_051342.1	cmsearch	gene	40344575	40344707	.	-	.	gene_id "LOC120094000"; transcript_id ""; db_xref "GeneID:120094000"; gbkey "Gene"; gene "LOC120094000"; gene_biotype "snoRNA";
NC_051342.1	cmsearch	gene	42459860	42459990	.	+	.	gene_id "LOC120094001"; transcript_id ""; db_xref "GeneID:120094001"; gbkey "Gene"; gene "LOC120094001"; gene_biotype "snoRNA";
NC_051342.1	cmsearch	gene	43711727	43711871	.	+	.	gene_id "LOC120093977"; transcript_id ""; db_xref "GeneID:120093977"; gbkey "Gene"; gene "LOC120093977"; gene_biotype "snoRNA";
NC_051342.1	cmsearch	gene	46334981	46335086	.	-	.	gene_id "LOC120093928"; transcript_id ""; db_xref "GeneID:120093928"; gbkey "Gene"; gene "LOC120093928"; gene_biotype "snRNA";
NC_051342.1	cmsearch	gene	46940664	46940806	.	+	.	gene_id "LOC120093965"; transcript_id ""; db_xref "GeneID:120093965"; gbkey "Gene"; gene "LOC120093965"; gene_biotype "snoRNA";
NC_051342.1	cmsearch	gene	48328462	48328620	.	+	.	gene_id "LOC120093996"; transcript_id ""; db_xref "GeneID:120093996"; gbkey "Gene"; gene "LOC120093996"; gene_biotype "snRNA";
NC_051342.1	cmsearch	gene	48722079	48722132	.	-	.	gene_id "LOC120093950"; transcript_id ""; db_xref "GeneID:120093950"; gbkey "Gene"; gene "LOC120093950"; gene_biotype "snoRNA";
NC_051342.1	tRNAscan-SE	gene	50363317	50363395	.	+	.	gene_id "Trnat-agu_6"; transcript_id ""; db_xref "GeneID:120094071"; gbkey "Gene"; gene "Trnat-agu"; gene_biotype "tRNA";
NC_051342.1	cmsearch	gene	51019108	51019230	.	-	.	gene_id "LOC120093959"; transcript_id ""; db_xref "GeneID:120093959"; gbkey "Gene"; gene "LOC120093959"; gene_biotype "snoRNA";
NC_051342.1	tRNAscan-SE	gene	51102988	51103061	.	+	.	gene_id "Trnap-agg_36"; transcript_id ""; db_xref "GeneID:120094072"; gbkey "Gene"; gene "Trnap-agg"; gene_biotype "tRNA";
NC_051342.1	cmsearch	gene	52930133	52930274	.	-	.	gene_id "LOC120093975"; transcript_id ""; db_xref "GeneID:120093975"; gbkey "Gene"; gene "LOC120093975"; gene_biotype "snoRNA";
NC_051342.1	cmsearch	gene	53121268	53121371	.	-	.	gene_id "LOC120093899"; transcript_id ""; db_xref "GeneID:120093899"; gbkey "Gene"; gene "LOC120093899"; gene_biotype "snRNA";
NC_051342.1	BestRefSeq	gene	58642485	58642527	.	-	.	gene_id "Mirlet7i-5p"; transcript_id ""; db_xref "GeneID:100313993"; db_xref "miRBase:MI0000835"; db_xref "RGD:2325604"; description "microRNA let-7i"; gbkey "Gene"; gene "Mirlet7i"; gene_biotype "miRNA"; gene_synonym "rno-let-7i";
NC_051342.1	BestRefSeq	gene	58642528	58642569	.	-	.	gene_id "Mirlet7i-3p"; transcript_id ""; db_xref "GeneID:100313993"; db_xref "miRBase:MI0000835"; db_xref "RGD:2325604"; description "microRNA let-7i"; gbkey "Gene"; gene "Mirlet7i"; gene_biotype "miRNA"; gene_synonym "rno-let-7i";
NC_051342.1	BestRefSeq	gene	58780503	58780537	.	+	.	gene_id "Snora19-5p"; transcript_id ""; db_xref "GeneID:104795676"; db_xref "miRBase:MI0030361"; db_xref "RGD:9685075"; description "small nucleolar RNA, H/ACA box 19"; gbkey "Gene"; gene "Snora19"; gene_biotype "miRNA"; gene_synonym "Mir3084d"; gene_synonym "rno-mir-3084d";
NC_051342.1	BestRefSeq	gene	58780538	58780571	.	+	.	gene_id "Snora19-3p"; transcript_id ""; db_xref "GeneID:104795676"; db_xref "miRBase:MI0030361"; db_xref "RGD:9685075"; description "small nucleolar RNA, H/ACA box 19"; gbkey "Gene"; gene "Snora19"; gene_biotype "miRNA"; gene_synonym "Mir3084d"; gene_synonym "rno-mir-3084d";
NC_051342.1	cmsearch	gene	59678849	59678980	.	+	.	gene_id "LOC120093987"; transcript_id ""; db_xref "GeneID:120093987"; gbkey "Gene"; gene "LOC120093987"; gene_biotype "snoRNA";
NC_051342.1	tRNAscan-SE	gene	62565502	62565574	.	+	.	gene_id "Trnat-agu_7"; transcript_id ""; db_xref "GeneID:120094058"; gbkey "Gene"; gene "Trnat-agu"; gene_biotype "tRNA";
NC_051342.1	cmsearch	gene	62682424	62682554	.	-	.	gene_id "LOC120093981"; transcript_id ""; db_xref "GeneID:120093981"; gbkey "Gene"; gene "LOC120093981"; gene_biotype "snoRNA";
NC_051342.1	cmsearch	gene	63236513	63236622	.	-	.	gene_id "LOC120093917"; transcript_id ""; db_xref "GeneID:120093917"; gbkey "Gene"; gene "LOC120093917"; gene_biotype "snRNA";
NC_051342.1	cmsearch	gene	64444942	64445048	.	-	.	gene_id "LOC120094055"; transcript_id ""; db_xref "GeneID:120094055"; gbkey "Gene"; gene "LOC120094055"; gene_biotype "snRNA";
NC_051342.1	cmsearch	gene	65170026	65170131	.	+	.	gene_id "LOC120093916"; transcript_id ""; db_xref "GeneID:120093916"; gbkey "Gene"; gene "LOC120093916"; gene_biotype "snRNA";
NC_051342.1	cmsearch	gene	65647378	65647501	.	-	.	gene_id "LOC120093957"; transcript_id ""; db_xref "GeneID:120093957"; gbkey "Gene"; gene "LOC120093957"; gene_biotype "snoRNA";
NC_051342.1	cmsearch	gene	65648758	65648889	.	-	.	gene_id "LOC120093944"; transcript_id ""; db_xref "GeneID:120093944"; gbkey "Gene"; gene "LOC120093944"; gene_biotype "snoRNA";
NC_051342.1	cmsearch	gene	65733663	65733772	.	+	.	gene_id "LOC120093927"; transcript_id ""; db_xref "GeneID:120093927"; gbkey "Gene"; gene "LOC120093927"; gene_biotype "snRNA";
NC_051342.1	cmsearch	gene	65881356	65881494	.	-	.	gene_id "LOC120093976"; transcript_id ""; db_xref "GeneID:120093976"; gbkey "Gene"; gene "LOC120093976"; gene_biotype "snoRNA";
NC_051342.1	BestRefSeq	gene	66861955	66861991	.	-	.	gene_id "Mir875-5p"; transcript_id ""; db_xref "GeneID:100314134"; db_xref "miRBase:MI0012604"; db_xref "RGD:2325477"; description "microRNA 875"; gbkey "Gene"; gene "Mir875"; gene_biotype "miRNA"; gene_synonym "rno-mir-875";
NC_051342.1	BestRefSeq	gene	66861992	66862027	.	-	.	gene_id "Mir875-3p"; transcript_id ""; db_xref "GeneID:100314134"; db_xref "miRBase:MI0012604"; db_xref "RGD:2325477"; description "microRNA 875"; gbkey "Gene"; gene "Mir875"; gene_biotype "miRNA"; gene_synonym "rno-mir-875";
NC_051342.1	cmsearch	gene	67351604	67351766	.	+	.	gene_id "LOC120093974"; transcript_id ""; db_xref "GeneID:120093974"; gbkey "Gene"; gene "LOC120093974"; gene_biotype "snRNA";
NC_051342.1	cmsearch	gene	70779714	70779856	.	+	.	gene_id "LOC120093966"; transcript_id ""; db_xref "GeneID:120093966"; gbkey "Gene"; gene "LOC120093966"; gene_biotype "snoRNA";
NC_051342.1	cmsearch	gene	72666497	72666603	.	-	.	gene_id "LOC120094047"; transcript_id ""; db_xref "GeneID:120094047"; gbkey "Gene"; gene "LOC120094047"; gene_biotype "snRNA";
NC_051342.1	cmsearch	gene	72993142	72993230	.	-	.	gene_id "LOC120093954"; transcript_id ""; db_xref "GeneID:120093954"; gbkey "Gene"; gene "LOC120093954"; gene_biotype "snoRNA";
NC_051342.1	cmsearch	gene	73233178	73233284	.	-	.	gene_id "LOC120094048"; transcript_id ""; db_xref "GeneID:120094048"; gbkey "Gene"; gene "LOC120094048"; gene_biotype "snRNA";
NC_051342.1	cmsearch	gene	74030494	74030556	.	+	.	gene_id "LOC120093933"; transcript_id ""; db_xref "GeneID:120093933"; gbkey "Gene"; gene "LOC120093933"; gene_biotype "snRNA";
NC_051342.1	cmsearch	gene	74744692	74744827	.	+	.	gene_id "LOC120094042"; transcript_id ""; db_xref "GeneID:120094042"; gbkey "Gene"; gene "LOC120094042"; gene_biotype "snRNA";
NC_051342.1	cmsearch	gene	74971156	74971262	.	+	.	gene_id "LOC120094049"; transcript_id ""; db_xref "GeneID:120094049"; gbkey "Gene"; gene "LOC120094049"; gene_biotype "snRNA";
NC_051342.1	cmsearch	gene	75511341	75511466	.	+	.	gene_id "LOC120094006"; transcript_id ""; db_xref "GeneID:120094006"; gbkey "Gene"; gene "LOC120094006"; gene_biotype "snoRNA";
NC_051342.1	cmsearch	gene	80130893	80131008	.	+	.	gene_id "LOC120094013"; transcript_id ""; db_xref "GeneID:120094013"; gbkey "Gene"; gene "LOC120094013"; gene_biotype "snoRNA";
NC_051342.1	cmsearch	gene	80180728	80180791	.	-	.	gene_id "LOC120093943"; transcript_id ""; db_xref "GeneID:120093943"; gbkey "Gene"; gene "LOC120093943"; gene_biotype "snRNA";
NC_051342.1	cmsearch	gene	83795682	83795784	.	+	.	gene_id "LOC120093918"; transcript_id ""; db_xref "GeneID:120093918"; gbkey "Gene"; gene "LOC120093918"; gene_biotype "snRNA";
NC_051342.1	cmsearch	gene	83798700	83798831	.	+	.	gene_id "LOC120093982"; transcript_id ""; db_xref "GeneID:120093982"; gbkey "Gene"; gene "LOC120093982"; gene_biotype "snoRNA";
NC_051342.1	cmsearch	gene	86124465	86124606	.	-	.	gene_id "LOC120093970"; transcript_id ""; db_xref "GeneID:120093970"; gbkey "Gene"; gene "LOC120093970"; gene_biotype "snoRNA";
NC_051342.1	cmsearch	gene	86671918	86671981	.	-	.	gene_id "LOC120093932"; transcript_id ""; db_xref "GeneID:120093932"; gbkey "Gene"; gene "LOC120093932"; gene_biotype "snRNA";
NC_051342.1	cmsearch	gene	86671990	86672051	.	-	.	gene_id "LOC120093939"; transcript_id ""; db_xref "GeneID:120093939"; gbkey "Gene"; gene "LOC120093939"; gene_biotype "snRNA";
NC_051342.1	tRNAscan-SE	gene	87348977	87349051	.	+	.	gene_id "Trnak-cuu_6"; transcript_id ""; db_xref "GeneID:120094059"; gbkey "Gene"; gene "Trnak-cuu"; gene_biotype "tRNA";
NC_051342.1	cmsearch	gene	89177367	89177472	.	+	.	gene_id "LOC120093906"; transcript_id ""; db_xref "GeneID:120093906"; gbkey "Gene"; gene "LOC120093906"; gene_biotype "snRNA";
NC_051342.1	tRNAscan-SE	gene	89512870	89512942	.	-	.	gene_id "Trnam-cau_1"; transcript_id ""; db_xref "GeneID:108351632"; gbkey "Gene"; gene "Trnam-cau"; gene_biotype "tRNA";
NC_051342.1	cmsearch	gene	89686488	89686549	.	-	.	gene_id "LOC120093937"; transcript_id ""; db_xref "GeneID:120093937"; gbkey "Gene"; gene "LOC120093937"; gene_biotype "snRNA";
NC_051342.1	cmsearch	gene	89691782	89691908	.	+	.	gene_id "LOC120094017"; transcript_id ""; db_xref "GeneID:120094017"; gbkey "Gene"; gene "LOC120094017"; gene_biotype "snoRNA";
NC_051342.1	cmsearch	gene	90374449	90374604	.	-	.	gene_id "LOC120093985"; transcript_id ""; db_xref "GeneID:120093985"; gbkey "Gene"; gene "LOC120093985"; gene_biotype "snRNA";
NC_051342.1	cmsearch	gene	91370671	91370777	.	-	.	gene_id "LOC120094053"; transcript_id ""; db_xref "GeneID:120094053"; gbkey "Gene"; gene "LOC120094053"; gene_biotype "snRNA";
NC_051342.1	cmsearch	gene	92067982	92068087	.	+	.	gene_id "LOC120094056"; transcript_id ""; db_xref "GeneID:120094056"; gbkey "Gene"; gene "LOC120094056"; gene_biotype "snRNA";
NC_051342.1	cmsearch	gene	92273541	92273672	.	-	.	gene_id "LOC120093988"; transcript_id ""; db_xref "GeneID:120093988"; gbkey "Gene"; gene "LOC120093988"; gene_biotype "snoRNA";
NC_051342.1	cmsearch	gene	93360141	93360247	.	-	.	gene_id "LOC120094054"; transcript_id ""; db_xref "GeneID:120094054"; gbkey "Gene"; gene "LOC120094054"; gene_biotype "snRNA";
NC_051342.1	cmsearch	gene	94457096	94457229	.	+	.	gene_id "LOC120094009"; transcript_id ""; db_xref "GeneID:120094009"; gbkey "Gene"; gene "LOC120094009"; gene_biotype "snoRNA";
NC_051342.1	cmsearch	gene	96825118	96825259	.	-	.	gene_id "LOC120093969"; transcript_id ""; db_xref "GeneID:120093969"; gbkey "Gene"; gene "LOC120093969"; gene_biotype "snoRNA";
NC_051342.1	tRNAscan-SE	gene	98050308	98050380	.	+	.	gene_id "Trnak-cuu_7"; transcript_id ""; db_xref "GeneID:108351633"; gbkey "Gene"; gene "Trnak-cuu"; gene_biotype "tRNA";
NC_051342.1	BestRefSeq	gene	100132589	100132632	.	-	.	gene_id "Mir30b-5p"; transcript_id ""; db_xref "GeneID:100314231"; db_xref "miRBase:MI0000868"; db_xref "RGD:2325392"; description "microRNA 30b"; gbkey "Gene"; gene "Mir30b"; gene_biotype "miRNA"; gene_synonym "rno-mir-30b";
NC_051342.1	BestRefSeq	gene	100132633	100132675	.	-	.	gene_id "Mir30b-3p"; transcript_id ""; db_xref "GeneID:100314231"; db_xref "miRBase:MI0000868"; db_xref "RGD:2325392"; description "microRNA 30b"; gbkey "Gene"; gene "Mir30b"; gene_biotype "miRNA"; gene_synonym "rno-mir-30b";
NC_051342.1	BestRefSeq	gene	100136391	100136431	.	-	.	gene_id "Mir30d-5p"; transcript_id ""; db_xref "GeneID:100314010"; db_xref "miRBase:MI0000869"; db_xref "RGD:2325589"; description "microRNA 30d"; gbkey "Gene"; gene "Mir30d"; gene_biotype "miRNA"; gene_synonym "rno-mir-30d";
NC_051342.1	BestRefSeq	gene	100136432	100136472	.	-	.	gene_id "Mir30d-3p"; transcript_id ""; db_xref "GeneID:100314010"; db_xref "miRBase:MI0000869"; db_xref "RGD:2325589"; description "microRNA 30d"; gbkey "Gene"; gene "Mir30d"; gene_biotype "miRNA"; gene_synonym "rno-mir-30d";
NC_051342.1	cmsearch	gene	101325223	101325349	.	-	.	gene_id "LOC120094008"; transcript_id ""; db_xref "GeneID:120094008"; gbkey "Gene"; gene "LOC120094008"; gene_biotype "snoRNA";
NC_051342.1	cmsearch	gene	101328875	101328934	.	+	.	gene_id "LOC120093934"; transcript_id ""; db_xref "GeneID:120093934"; gbkey "Gene"; gene "LOC120093934"; gene_biotype "snRNA";
NC_051342.1	cmsearch	gene	102247197	102247258	.	+	.	gene_id "LOC120093935"; transcript_id ""; db_xref "GeneID:120093935"; gbkey "Gene"; gene "LOC120093935"; gene_biotype "snRNA";
NC_051342.1	tRNAscan-SE	gene	103365474	103365547	.	+	.	gene_id "Trnap-agg_37"; transcript_id ""; db_xref "GeneID:108351634"; gbkey "Gene"; gene "Trnap-agg"; gene_biotype "tRNA";
NC_051342.1	tRNAscan-SE	gene	103459299	103459371	.	+	.	gene_id "Trnav-aac_22"; transcript_id ""; db_xref "GeneID:120094060"; gbkey "Gene"; gene "Trnav-aac"; gene_biotype "tRNA";
NC_051342.1	cmsearch	gene	104652170	104652234	.	-	.	gene_id "LOC120093940"; transcript_id ""; db_xref "GeneID:120093940"; gbkey "Gene"; gene "LOC120093940"; gene_biotype "snRNA";
NC_051342.1	BestRefSeq	gene	105172377	105172436	.	+	.	gene_id "Mir151b-5p"; transcript_id ""; db_xref "GeneID:100526641"; db_xref "miRBase:MI0015461"; db_xref "RGD:4888536"; description "microRNA 151b"; gbkey "Gene"; gene "Mir151b"; gene_biotype "miRNA"; gene_synonym "Mir3586"; gene_synonym "rno-mir-3586";
NC_051342.1	BestRefSeq	gene	105172437	105172496	.	+	.	gene_id "Mir151b-3p"; transcript_id ""; db_xref "GeneID:100526641"; db_xref "miRBase:MI0015461"; db_xref "RGD:4888536"; description "microRNA 151b"; gbkey "Gene"; gene "Mir151b"; gene_biotype "miRNA"; gene_synonym "Mir3586"; gene_synonym "rno-mir-3586";
NC_051342.1	BestRefSeq	gene	105172377	105172425	.	-	.	gene_id "Mir151-5p"; transcript_id ""; db_xref "GeneID:100314223"; db_xref "miRBase:MI0000647"; db_xref "RGD:2325400"; description "microRNA 151"; gbkey "Gene"; gene "Mir151"; gene_biotype "miRNA"; gene_synonym "rno-mir-151";
NC_051342.1	BestRefSeq	gene	105172426	105172473	.	-	.	gene_id "Mir151-3p"; transcript_id ""; db_xref "GeneID:100314223"; db_xref "miRBase:MI0000647"; db_xref "RGD:2325400"; description "microRNA 151"; gbkey "Gene"; gene "Mir151"; gene_biotype "miRNA"; gene_synonym "rno-mir-151";
NC_051342.1	cmsearch	gene	105272233	105272369	.	+	.	gene_id "LOC120093952"; transcript_id ""; db_xref "GeneID:120093952"; gbkey "Gene"; gene "LOC120093952"; gene_biotype "snoRNA";
NC_051342.1	cmsearch	gene	106541474	106541580	.	-	.	gene_id "LOC120093909"; transcript_id ""; db_xref "GeneID:120093909"; gbkey "Gene"; gene "LOC120093909"; gene_biotype "snRNA";
NC_051342.1	cmsearch	gene	107423495	107423601	.	+	.	gene_id "LOC120093904"; transcript_id ""; db_xref "GeneID:120093904"; gbkey "Gene"; gene "LOC120093904"; gene_biotype "snRNA";
NC_051342.1	cmsearch	gene	107446145	107446279	.	+	.	gene_id "LOC120093992"; transcript_id ""; db_xref "GeneID:120093992"; gbkey "Gene"; gene "LOC120093992"; gene_biotype "snoRNA";
NC_051342.1	tRNAscan-SE	gene	108005044	108005124	.	-	.	gene_id "Trnal-aag_11"; transcript_id ""; db_xref "GeneID:120094066"; gbkey "Gene"; gene "Trnal-aag"; gene_biotype "tRNA";
NC_051342.1	cmsearch	gene	108137837	108137943	.	-	.	gene_id "LOC120093924"; transcript_id ""; db_xref "GeneID:120093924"; gbkey "Gene"; gene "LOC120093924"; gene_biotype "snRNA";
NC_051342.1	tRNAscan-SE	gene	108251403	108251483	.	-	.	gene_id "Trnap-agg_38"; transcript_id ""; db_xref "GeneID:120094067"; gbkey "Gene"; gene "Trnap-agg"; gene_biotype "tRNA";
NC_051342.1	cmsearch	gene	108600658	108600820	.	+	.	gene_id "LOC120093953"; transcript_id ""; db_xref "GeneID:120093953"; gbkey "Gene"; gene "LOC120093953"; gene_biotype "snRNA";
NC_051342.1	cmsearch	gene	108987069	108987226	.	-	.	gene_id "LOC120094024"; transcript_id ""; db_xref "GeneID:120094024"; gbkey "Gene"; gene "LOC120094024"; gene_biotype "snRNA";
NC_051342.1	cmsearch	gene	109422947	109423048	.	-	.	gene_id "LOC120093913"; transcript_id ""; db_xref "GeneID:120093913"; gbkey "Gene"; gene "LOC120093913"; gene_biotype "snRNA";
NC_051342.1	cmsearch	gene	109475385	109475522	.	+	.	gene_id "LOC120094023"; transcript_id ""; db_xref "GeneID:120094023"; gbkey "Gene"; gene "LOC120094023"; gene_biotype "snoRNA";
NC_051342.1	tRNAscan-SE	gene	110640985	110641059	.	+	.	gene_id "Trnav-aac_23"; transcript_id ""; db_xref "GeneID:120094061"; gbkey "Gene"; gene "Trnav-aac"; gene_biotype "tRNA";
NC_051342.1	cmsearch	gene	111527342	111527476	.	+	.	gene_id "LOC120094022"; transcript_id ""; db_xref "GeneID:120094022"; gbkey "Gene"; gene "LOC120094022"; gene_biotype "snoRNA";
NC_051342.1	cmsearch	gene	111594864	111594927	.	-	.	gene_id "LOC120093929"; transcript_id ""; db_xref "GeneID:120093929"; gbkey "Gene"; gene "LOC120093929"; gene_biotype "snRNA";
NC_051342.1	cmsearch	gene	111622885	111622978	.	-	.	gene_id "LOC120094014"; transcript_id ""; db_xref "GeneID:120094014"; gbkey "Gene"; gene "LOC120094014"; gene_biotype "snoRNA";
NC_051342.1	cmsearch	gene	111625088	111625142	.	-	.	gene_id "LOC120094021"; transcript_id ""; db_xref "GeneID:120094021"; gbkey "Gene"; gene "LOC120094021"; gene_biotype "snoRNA";
NC_051342.1	cmsearch	gene	111627136	111627199	.	-	.	gene_id "LOC120093947"; transcript_id ""; db_xref "GeneID:120093947"; gbkey "Gene"; gene "LOC120093947"; gene_biotype "snoRNA";
NC_051342.1	cmsearch	gene	111696371	111696500	.	-	.	gene_id "LOC120093955"; transcript_id ""; db_xref "GeneID:120093955"; gbkey "Gene"; gene "LOC120093955"; gene_biotype "snoRNA";
NC_051342.1	cmsearch	gene	112000881	112001015	.	-	.	gene_id "LOC120093994"; transcript_id ""; db_xref "GeneID:120093994"; gbkey "Gene"; gene "LOC120093994"; gene_biotype "snoRNA";
NC_051342.1	tRNAscan-SE	gene	112821076	112821156	.	+	.	gene_id "Trnas-aga_16"; transcript_id ""; db_xref "GeneID:120094062"; gbkey "Gene"; gene "Trnas-aga"; gene_biotype "tRNA";
NC_051342.1	tRNAscan-SE	gene	112986973	112987046	.	-	.	gene_id "Trnap-agg_39"; transcript_id ""; db_xref "GeneID:120094068"; gbkey "Gene"; gene "Trnap-agg"; gene_biotype "tRNA";
NC_051342.1	cmsearch	gene	113113865	113113969	.	+	.	gene_id "LOC120093921"; transcript_id ""; db_xref "GeneID:120093921"; gbkey "Gene"; gene "LOC120093921"; gene_biotype "snRNA";
NC_051342.1	cmsearch	gene	113445963	113446091	.	-	.	gene_id "LOC120093958"; transcript_id ""; db_xref "GeneID:120093958"; gbkey "Gene"; gene "LOC120093958"; gene_biotype "snoRNA";
NC_051342.1	BestRefSeq	gene	113713855	113713889	.	+	.	gene_id "Mir33-5p"; transcript_id ""; db_xref "GeneID:100314214"; db_xref "miRBase:MI0000874"; db_xref "RGD:2325408"; description "microRNA 33"; gbkey "Gene"; gene "Mir33"; gene_biotype "miRNA"; gene_synonym "rno-mir-33";
NC_051342.1	BestRefSeq	gene	113713890	113713923	.	+	.	gene_id "Mir33-3p"; transcript_id ""; db_xref "GeneID:100314214"; db_xref "miRBase:MI0000874"; db_xref "RGD:2325408"; description "microRNA 33"; gbkey "Gene"; gene "Mir33"; gene_biotype "miRNA"; gene_synonym "rno-mir-33";
NC_051342.1	cmsearch	gene	114303546	114303696	.	+	.	gene_id "LOC120094037"; transcript_id ""; db_xref "GeneID:120094037"; gbkey "Gene"; gene "LOC120094037"; gene_biotype "snRNA";
NC_051342.1	tRNAscan-SE	gene	114303927	114304008	.	+	.	gene_id "Trnap-agg_40"; transcript_id ""; db_xref "GeneID:120094063"; gbkey "Gene"; gene "Trnap-agg"; gene_biotype "tRNA";
[truncated: 2,201 more rows]
