# Supplementary material for: Data report on gene expression after hepatic portal vein ligation (PVL) in rats
Source: Front Genet. 2024 Aug 21;15:1421955. doi: 10.3389/fgene.2024.1421955 (PMC11371715; doi:10.3389/fgene.2024.1421955)
Supplement: Supplementary file 2 [file DataSheet1.FASTA]

>Illumina Single End Apapter 1					
ACACTCTTTCCCTACACGACGCTGTTCCATCT
>Illumina Single End Apapter 2					
CAAGCAGAAGACGGCATACGAGCTCTTCCGATCT
>Illumina Single End PCR Primer 1				
AATGATACGGCGACCACCGAGATCTACACTCTTTCCCTACACGACGCTCTTCCGATCT
>Illumina Single End PCR Primer 2				
CAAGCAGAAGACGGCATACGAGCTCTTCCGATCT
>Illumina Single End Sequencing Primer			
ACACTCTTTCCCTACACGACGCTCTTCCGATCT

>Illumina Paired End Adapter 1					
ACACTCTTTCCCTACACGACGCTCTTCCGATCT
>Illumina Paired End Adapter 2					
CTCGGCATTCCTGCTGAACCGCTCTTCCGATCT
>Illumina Paried End PCR Primer 1				
AATGATACGGCGACCACCGAGATCTACACTCTTTCCCTACACGACGCTCTTCCGATCT
>Illumina Paired End PCR Primer 2				
CAAGCAGAAGACGGCATACGAGATCGGTCTCGGCATTCCTGCTGAACCGCTCTTCCGATCT
>Illumina Paried End Sequencing Primer 1			
ACACTCTTTCCCTACACGACGCTCTTCCGATCT
>Illumina Paired End Sequencing Primer 2			
CGGTCTCGGCATTCCTACTGAACCGCTCTTCCGATCT

>Illumina DpnII expression Adapter 1				
ACAGGTTCAGAGTTCTACAGTCCGAC
>Illumina DpnII expression Adapter 2				
CAAGCAGAAGACGGCATACGA
>Illumina DpnII expression PCR Primer 1			
CAAGCAGAAGACGGCATACGA
>Illumina DpnII expression PCR Primer 2			
AATGATACGGCGACCACCGACAGGTTCAGAGTTCTACAGTCCGA
>Illumina DpnII expression Sequencing Primer		
CGACAGGTTCAGAGTTCTACAGTCCGACGATC

>Illumina NlaIII expression Adapter 1			
ACAGGTTCAGAGTTCTACAGTCCGACATG
>Illumina NlaIII expression Adapter 2			
CAAGCAGAAGACGGCATACGA
>Illumina NlaIII expression PCR Primer 1			
CAAGCAGAAGACGGCATACGA
>Illumina NlaIII expression PCR Primer 2			
AATGATACGGCGACCACCGACAGGTTCAGAGTTCTACAGTCCGA
>Illumina NlaIII expression Sequencing Primer	
CCGACAGGTTCAGAGTTCTACAGTCCGACATG

>Illumina Multiplexing Adapter 1					
GATCGGAAGAGCACACGTCT
>Illumina Multiplexing Adapter 2					
ACACTCTTTCCCTACACGACGCTCTTCCGATCT
>Illumina Multiplexing PCR Primer 1.01			
AATGATACGGCGACCACCGAGATCTACACTCTTTCCCTACACGACGCTCTTCCGATCT
>Illumina Multiplexing PCR Primer 2.01			
GTGACTGGAGTTCAGACGTGTGCTCTTCCGATCT
>Illumina Multiplexing Read1 Sequencing Primer	
ACACTCTTTCCCTACACGACGCTCTTCCGATCT
>Illumina Multiplexing Index Sequencing Primer	
GATCGGAAGAGCACACGTCTGAACTCCAGTCAC
>Illumina Multiplexing Read2 Sequencing Primer	
GTGACTGGAGTTCAGACGTGTGCTCTTCCGATCT

>Illumina PCR Primer Index 1						
CAAGCAGAAGACGGCATACGAGATCGTGATGTGACTGGAGTTC
>Illumina PCR Primer Index 2						
CAAGCAGAAGACGGCATACGAGATACATCGGTGACTGGAGTTC
>Illumina PCR Primer Index 3						
CAAGCAGAAGACGGCATACGAGATGCCTAAGTGACTGGAGTTC
>Illumina PCR Primer Index 4						
CAAGCAGAAGACGGCATACGAGATTGGTCAGTGACTGGAGTTC
>Illumina PCR Primer Index 5						
CAAGCAGAAGACGGCATACGAGATCACTGTGTGACTGGAGTTC
>Illumina PCR Primer Index 6						
CAAGCAGAAGACGGCATACGAGATATTGGCGTGACTGGAGTTC
>Illumina PCR Primer Index 7						
CAAGCAGAAGACGGCATACGAGATGATCTGGTGACTGGAGTTC
>Illumina PCR Primer Index 8						
CAAGCAGAAGACGGCATACGAGATTCAAGTGTGACTGGAGTTC
>Illumina PCR Primer Index 9						
CAAGCAGAAGACGGCATACGAGATCTGATCGTGACTGGAGTTC
>Illumina PCR Primer Index 10					
CAAGCAGAAGACGGCATACGAGATAAGCTAGTGACTGGAGTTC
>Illumina PCR Primer Index 11					
CAAGCAGAAGACGGCATACGAGATGTAGCCGTGACTGGAGTTC
>Illumina PCR Primer Index 12					
CAAGCAGAAGACGGCATACGAGATTACAAGGTGACTGGAGTTC

>Illumina DpnII Gex Adapter 1					
GATCGTCGGACTGTAGAACTCTGAAC
>Illumina DpnII Gex Adapter 1.01					
ACAGGTTCAGAGTTCTACAGTCCGAC
>Illumina DpnII Gex Adapter 2					
CAAGCAGAAGACGGCATACGA
>Illumina DpnII Gex Adapter 2.01					
TCGTATGCCGTCTTCTGCTTG
>Illumina DpnII Gex PCR Primer 1					
CAAGCAGAAGACGGCATACGA
>Illumina DpnII Gex PCR Primer 2					
AATGATACGGCGACCACCGACAGGTTCAGAGTTCTACAGTCCGA
>Illumina DpnII Gex Sequencing Primer			
CGACAGGTTCAGAGTTCTACAGTCCGACGATC

>Illumina NlaIII Gex Adapter 1.01				
TCGGACTGTAGAACTCTGAAC
>Illumina NlaIII Gex Adapter 1.02				
ACAGGTTCAGAGTTCTACAGTCCGACATG
>Illumina NlaIII Gex Adapter 2.01				
CAAGCAGAAGACGGCATACGA
>Illumina NlaIII Gex Adapter 2.02				
TCGTATGCCGTCTTCTGCTTG
>Illumina NlaIII Gex PCR Primer 1				
CAAGCAGAAGACGGCATACGA
>Illumina NlaIII Gex PCR Primer 2				
AATGATACGGCGACCACCGACAGGTTCAGAGTTCTACAGTCCGA
>Illumina NlaIII Gex Sequencing Primer			
CCGACAGGTTCAGAGTTCTACAGTCCGACATG

>Illumina Small RNA Adapter 2 -- reverse complement
ACAAGCAGAAGACGGCATACGA

>Illumina Small RNA Adapter 1					
GTTCAGAGTTCTACAGTCCGACGATC
>Illumina Small RNA Adapter 2					
TCGTATGCCGTCTTCTGCTTGT
>Illumina Small RNA RT Primer					
CAAGCAGAAGACGGCATACGA
>Illumina Small RNA PCR Primer 1					
CAAGCAGAAGACGGCATACGA
>Illumina Small RNA PCR Primer 2					
AATGATACGGCGACCACCGACAGGTTCAGAGTTCTACAGTCCGA
>Illumina Small RNA Sequencing Primer			
CGACAGGTTCAGAGTTCTACAGTCCGACGATC

>Illumina Small RNA RT Primer					
CAAGCAGAAGACGGCATACGA
>Illumina 5p RNA Adapter							
GTTCAGAGTTCTACAGTCCGACGATC
>Illumina RNA Adapter1							
TCGTATGCCGTCTTCTGCTTGT

>Illumina Small RNA 3p Adapter 1					
ATCTCGTATGCCGTCTTCTGCTTG
>Illumina Small RNA PCR Primer 1					
CAAGCAGAAGACGGCATACGA
>Illumina Small RNA PCR Primer 2					
AATGATACGGCGACCACCGACAGGTTCAGAGTTCTACAGTCCGA
>Illumina Small RNA Sequencing Primer			
CGACAGGTTCAGAGTTCTACAGTCCGACGATC

>TruSeq Universal Adapter						
AATGATACGGCGACCACCGAGATCTACACTCTTTCCCTACACGACGCTCTTCCGATCT
>TruSeq Adapter, Index 1							
GATCGGAAGAGCACACGTCTGAACTCCAGTCACATCACGATCTCGTATGCCGTCTTCTGCTTG
>TruSeq Adapter, Index 2							
GATCGGAAGAGCACACGTCTGAACTCCAGTCACCGATGTATCTCGTATGCCGTCTTCTGCTTG
>TruSeq Adapter, Index 3							
GATCGGAAGAGCACACGTCTGAACTCCAGTCACTTAGGCATCTCGTATGCCGTCTTCTGCTTG
>TruSeq Adapter, Index 4							
GATCGGAAGAGCACACGTCTGAACTCCAGTCACTGACCAATCTCGTATGCCGTCTTCTGCTTG
>TruSeq Adapter, Index 5							
GATCGGAAGAGCACACGTCTGAACTCCAGTCACACAGTGATCTCGTATGCCGTCTTCTGCTTG
>TruSeq Adapter, Index 6							
GATCGGAAGAGCACACGTCTGAACTCCAGTCACGCCAATATCTCGTATGCCGTCTTCTGCTTG
>TruSeq Adapter, Index 7							
GATCGGAAGAGCACACGTCTGAACTCCAGTCACCAGATCATCTCGTATGCCGTCTTCTGCTTG
>TruSeq Adapter, Index 8							
GATCGGAAGAGCACACGTCTGAACTCCAGTCACACTTGAATCTCGTATGCCGTCTTCTGCTTG
>TruSeq Adapter, Index 9							
GATCGGAAGAGCACACGTCTGAACTCCAGTCACGATCAGATCTCGTATGCCGTCTTCTGCTTG
>TruSeq Adapter, Index 10						
GATCGGAAGAGCACACGTCTGAACTCCAGTCACTAGCTTATCTCGTATGCCGTCTTCTGCTTG
>TruSeq Adapter, Index 11						
GATCGGAAGAGCACACGTCTGAACTCCAGTCACGGCTACATCTCGTATGCCGTCTTCTGCTTG
>TruSeq Adapter, Index 12						
GATCGGAAGAGCACACGTCTGAACTCCAGTCACCTTGTAATCTCGTATGCCGTCTTCTGCTTG
>TruSeq Adapter, Index 13
GATCGGAAGAGCACACGTCTGAACTCCAGTCACAGTCAACAATCTCGTATGCCGTCTTCTGCTTG
>TruSeq Adapter, Index 14
GATCGGAAGAGCACACGTCTGAACTCCAGTCACAGTTCCGTATCTCGTATGCCGTCTTCTGCTTG
>TruSeq Adapter, Index 15
GATCGGAAGAGCACACGTCTGAACTCCAGTCACATGTCAGAATCTCGTATGCCGTCTTCTGCTTG
>TruSeq Adapter, Index 16
GATCGGAAGAGCACACGTCTGAACTCCAGTCACCCGTCCCGATCTCGTATGCCGTCTTCTGCTTG
>TruSeq Adapter, Index 18
GATCGGAAGAGCACACGTCTGAACTCCAGTCACGTCCGCACATCTCGTATGCCGTCTTCTGCTTG
>TruSeq Adapter, Index 19
GATCGGAAGAGCACACGTCTGAACTCCAGTCACGTGAAACGATCTCGTATGCCGTCTTCTGCTTG
>TruSeq Adapter, Index 20
GATCGGAAGAGCACACGTCTGAACTCCAGTCACGTGGCCTTATCTCGTATGCCGTCTTCTGCTTG
>TruSeq Adapter, Index 21
GATCGGAAGAGCACACGTCTGAACTCCAGTCACGTTTCGGAATCTCGTATGCCGTCTTCTGCTTG
>TruSeq Adapter, Index 22
GATCGGAAGAGCACACGTCTGAACTCCAGTCACCGTACGTAATCTCGTATGCCGTCTTCTGCTTG
>TruSeq Adapter, Index 23
GATCGGAAGAGCACACGTCTGAACTCCAGTCACGAGTGGATATCTCGTATGCCGTCTTCTGCTTG
>TruSeq Adapter, Index 25
GATCGGAAGAGCACACGTCTGAACTCCAGTCACACTGATATATCTCGTATGCCGTCTTCTGCTTG
>TruSeq Adapter, Index 27
GATCGGAAGAGCACACGTCTGAACTCCAGTCACATTCCTTTATCTCGTATGCCGTCTTCTGCTTG

>Illumina RNA RT Primer							
GCCTTGGCACCCGAGAATTCCA
>Illumina RNA PCR Primer							
AATGATACGGCGACCACCGAGATCTACACGTTCAGAGTTCTACAGTCCGA

>RNA PCR Primer, Index 1 -- reverse complement
TGGAATTCTCGGGTGCCAAGGAACTCCAGTCACATCACGATCTCGTATGCCGTCTTCTGCTTG

>RNA PCR Primer, Index 1							
CAAGCAGAAGACGGCATACGAGATCGTGATGTGACTGGAGTTCCTTGGCACCCGAGAATTCCA
>RNA PCR Primer, Index 2							
CAAGCAGAAGACGGCATACGAGATACATCGGTGACTGGAGTTCCTTGGCACCCGAGAATTCCA
>RNA PCR Primer, Index 3							
CAAGCAGAAGACGGCATACGAGATGCCTAAGTGACTGGAGTTCCTTGGCACCCGAGAATTCCA
>RNA PCR Primer, Index 4							
CAAGCAGAAGACGGCATACGAGATTGGTCAGTGACTGGAGTTCCTTGGCACCCGAGAATTCCA
>RNA PCR Primer, Index 5							
CAAGCAGAAGACGGCATACGAGATCACTGTGTGACTGGAGTTCCTTGGCACCCGAGAATTCCA
>RNA PCR Primer, Index 6							
CAAGCAGAAGACGGCATACGAGATATTGGCGTGACTGGAGTTCCTTGGCACCCGAGAATTCCA
>RNA PCR Primer, Index 7							
CAAGCAGAAGACGGCATACGAGATGATCTGGTGACTGGAGTTCCTTGGCACCCGAGAATTCCA
>RNA PCR Primer, Index 8							
CAAGCAGAAGACGGCATACGAGATTCAAGTGTGACTGGAGTTCCTTGGCACCCGAGAATTCCA
>RNA PCR Primer, Index 9							
CAAGCAGAAGACGGCATACGAGATCTGATCGTGACTGGAGTTCCTTGGCACCCGAGAATTCCA
>RNA PCR Primer, Index 10						
CAAGCAGAAGACGGCATACGAGATAAGCTAGTGACTGGAGTTCCTTGGCACCCGAGAATTCCA
>RNA PCR Primer, Index 11						
CAAGCAGAAGACGGCATACGAGATGTAGCCGTGACTGGAGTTCCTTGGCACCCGAGAATTCCA
>RNA PCR Primer, Index 12						
CAAGCAGAAGACGGCATACGAGATTACAAGGTGACTGGAGTTCCTTGGCACCCGAGAATTCCA
>RNA PCR Primer, Index 13						
CAAGCAGAAGACGGCATACGAGATTTGACTGTGACTGGAGTTCCTTGGCACCCGAGAATTCCA
>RNA PCR Primer, Index 14						
CAAGCAGAAGACGGCATACGAGATGGAACTGTGACTGGAGTTCCTTGGCACCCGAGAATTCCA
>RNA PCR Primer, Index 15						
CAAGCAGAAGACGGCATACGAGATTGACATGTGACTGGAGTTCCTTGGCACCCGAGAATTCCA
>RNA PCR Primer, Index 16						
CAAGCAGAAGACGGCATACGAGATGGACGGGTGACTGGAGTTCCTTGGCACCCGAGAATTCCA
>RNA PCR Primer, Index 17						
CAAGCAGAAGACGGCATACGAGATCTCTACGTGACTGGAGTTCCTTGGCACCCGAGAATTCCA
>RNA PCR Primer, Index 18						
CAAGCAGAAGACGGCATACGAGATGCGGACGTGACTGGAGTTCCTTGGCACCCGAGAATTCCA
>RNA PCR Primer, Index 19						
CAAGCAGAAGACGGCATACGAGATTTTCACGTGACTGGAGTTCCTTGGCACCCGAGAATTCCA
>RNA PCR Primer, Index 20						
CAAGCAGAAGACGGCATACGAGATGGCCACGTGACTGGAGTTCCTTGGCACCCGAGAATTCCA
>RNA PCR Primer, Index 21						
CAAGCAGAAGACGGCATACGAGATCGAAACGTGACTGGAGTTCCTTGGCACCCGAGAATTCCA
>RNA PCR Primer, Index 22						
CAAGCAGAAGACGGCATACGAGATCGTACGGTGACTGGAGTTCCTTGGCACCCGAGAATTCCA
>RNA PCR Primer, Index 23						
CAAGCAGAAGACGGCATACGAGATCCACTCGTGACTGGAGTTCCTTGGCACCCGAGAATTCCA
>RNA PCR Primer, Index 24						
CAAGCAGAAGACGGCATACGAGATGCTACCGTGACTGGAGTTCCTTGGCACCCGAGAATTCCA
>RNA PCR Primer, Index 25						
CAAGCAGAAGACGGCATACGAGATATCAGTGTGACTGGAGTTCCTTGGCACCCGAGAATTCCA
>RNA PCR Primer, Index 26						
CAAGCAGAAGACGGCATACGAGATGCTCATGTGACTGGAGTTCCTTGGCACCCGAGAATTCCA
>RNA PCR Primer, Index 27						
CAAGCAGAAGACGGCATACGAGATAGGAATGTGACTGGAGTTCCTTGGCACCCGAGAATTCCA
>RNA PCR Primer, Index 28						
CAAGCAGAAGACGGCATACGAGATCTTTTGGTGACTGGAGTTCCTTGGCACCCGAGAATTCCA
>RNA PCR Primer, Index 29						
CAAGCAGAAGACGGCATACGAGATTAGTTGGTGACTGGAGTTCCTTGGCACCCGAGAATTCCA
>RNA PCR Primer, Index 30						
CAAGCAGAAGACGGCATACGAGATCCGGTGGTGACTGGAGTTCCTTGGCACCCGAGAATTCCA
>RNA PCR Primer, Index 31						
CAAGCAGAAGACGGCATACGAGATATCGTGGTGACTGGAGTTCCTTGGCACCCGAGAATTCCA
>RNA PCR Primer, Index 32						
CAAGCAGAAGACGGCATACGAGATTGAGTGGTGACTGGAGTTCCTTGGCACCCGAGAATTCCA
>RNA PCR Primer, Index 33						
CAAGCAGAAGACGGCATACGAGATCGCCTGGTGACTGGAGTTCCTTGGCACCCGAGAATTCCA
>RNA PCR Primer, Index 34						
CAAGCAGAAGACGGCATACGAGATGCCATGGTGACTGGAGTTCCTTGGCACCCGAGAATTCCA
>RNA PCR Primer, Index 35						
CAAGCAGAAGACGGCATACGAGATAAAATGGTGACTGGAGTTCCTTGGCACCCGAGAATTCCA
>RNA PCR Primer, Index 36						
CAAGCAGAAGACGGCATACGAGATTGTTGGGTGACTGGAGTTCCTTGGCACCCGAGAATTCCA
>RNA PCR Primer, Index 37						
CAAGCAGAAGACGGCATACGAGATATTCCGGTGACTGGAGTTCCTTGGCACCCGAGAATTCCA
>RNA PCR Primer, Index 38						
CAAGCAGAAGACGGCATACGAGATAGCTAGGTGACTGGAGTTCCTTGGCACCCGAGAATTCCA
>RNA PCR Primer, Index 39						
CAAGCAGAAGACGGCATACGAGATGTATAGGTGACTGGAGTTCCTTGGCACCCGAGAATTCCA
>RNA PCR Primer, Index 40						
CAAGCAGAAGACGGCATACGAGATTCTGAGGTGACTGGAGTTCCTTGGCACCCGAGAATTCCA
>RNA PCR Primer, Index 41						
CAAGCAGAAGACGGCATACGAGATGTCGTCGTGACTGGAGTTCCTTGGCACCCGAGAATTCCA
>RNA PCR Primer, Index 42						
CAAGCAGAAGACGGCATACGAGATCGATTAGTGACTGGAGTTCCTTGGCACCCGAGAATTCCA
>RNA PCR Primer, Index 43						
CAAGCAGAAGACGGCATACGAGATGCTGTAGTGACTGGAGTTCCTTGGCACCCGAGAATTCCA
>RNA PCR Primer, Index 44						
CAAGCAGAAGACGGCATACGAGATATTATAGTGACTGGAGTTCCTTGGCACCCGAGAATTCCA
>RNA PCR Primer, Index 45						
CAAGCAGAAGACGGCATACGAGATGAATGAGTGACTGGAGTTCCTTGGCACCCGAGAATTCCA
>RNA PCR Primer, Index 46						
CAAGCAGAAGACGGCATACGAGATTCGGGAGTGACTGGAGTTCCTTGGCACCCGAGAATTCCA
>RNA PCR Primer, Index 47						
CAAGCAGAAGACGGCATACGAGATCTTCGAGTGACTGGAGTTCCTTGGCACCCGAGAATTCCA
>RNA PCR Primer, Index 48						
CAAGCAGAAGACGGCATACGAGATTGCCGAGTGACTGGAGTTCCTTGGCACCCGAGAATTCCA

>ABI Dynabead EcoP Oligo							
CTGATCTAGAGGTACCGGATCCCAGCAGT
>ABI Solid3 Adapter A							
CTGCCCCGGGTTCCTCATTCTCTCAGCAGCATG
>ABI Solid3 Adapter B							
CCACTACGCCTCCGCTTTCCTCTCTATGGGCAGTCGGTGAT
>ABI Solid3 5' AMP Primer						
CCACTACGCCTCCGCTTTCCTCTCTATG
>ABI Solid3 3' AMP Primer						
CTGCCCCGGGTTCCTCATTCT
>ABI Solid3 EF1 alpha Sense Primer				
CATGTGTGTTGAGAGCTTC
>ABI Solid3 EF1 alpha Antisense Primer			
GAAAACCAAAGTGGTCCAC
>ABI Solid3 GAPDH Forward Primer					
TTAGCACCCCTGGCCAAGG
>ABI Solid3 GAPDH Reverse Primer					
CTTACTCCTTGGAGGCCATG
