# Supplementary material for: Data report on gene expression after hepatic portal vein ligation (PVL) in rats
Source: Front Genet. 2024 Aug 21;15:1421955. doi: 10.3389/fgene.2024.1421955 (PMC11371715; doi:10.3389/fgene.2024.1421955)
Supplement: Supplementary file 3 [file DataSheet2.CSV]

animal	sample_name	forward_file_name	reverse_file_name
LQF23	pvl_2d_LML_total_01	no031-0_PVL_2d_LQF23_total_R1.fastq.gz	no031-0_PVL_2d_LQF23_total_R2.fastq.gz
LQF28	pvl_2d_LML_total_02	no032-0_PVL_2d_LQF28_total_R1.fastq.gz	no032-0_PVL_2d_LQF28_total_R2.fastq.gz
LQF3	pvl_2d_LML_total_03	no033-0_PVL_2d_LQF3_total_R1.fastq.gz	no033-0_PVL_2d_LQF3_total_R2.fastq.gz
LQF35	pvl_2d_LML_total_04	no034-0_PVL_2d_LQF35_total_R1.fastq.gz	no034-0_PVL_2d_LQF35_total_R2.fastq.gz
LQF19	pvl_5d_LML_total_01	no035-0_PVL_5d_LQF19_total_R1.fastq.gz	no035-0_PVL_5d_LQF19_total_R2.fastq.gz
LQF31	pvl_5d_LML_total_02	no036-0_PVL_5d_LQF31_total_R1.fastq.gz	no036-0_PVL_5d_LQF31_total_R2.fastq.gz
LQF32	pvl_5d_LML_total_03	no037-0_PVL_5d_LQF32_total_R1.fastq.gz	no037-0_PVL_5d_LQF32_total_R2.fastq.gz
LQF05	pvl_5d_LML_total_04	no038-0_PVL_5d_LQF5_total_R1.fastq.gz	no038-0_PVL_5d_LQF5_total_R2.fastq.gz
LQF23	pvl_2d_RML_total_01	no039-0_PVL_2d_LQF23_total_R1.fastq.gz	no039-0_PVL_2d_LQF23_total_R2.fastq.gz
LQF28	pvl_2d_RML_total_02	no040-0_PVL_2d_LQF28_total_R1.fastq.gz	no040-0_PVL_2d_LQF28_total_R2.fastq.gz
LQF3	pvl_2d_RML_total_03	no041-0_PVL_2d_LQF3_total_R1.fastq.gz	no041-0_PVL_2d_LQF3_total_R2.fastq.gz
LQF35	pvl_2d_RML_total_04	no042-0_PVL_2d_LQF35_total_R1.fastq.gz	no042-0_PVL_2d_LQF35_total_R2.fastq.gz
LQF19	pvl_5d_RML_total_01	no043-0_PVL_5d_LQF19_total_R1.fastq.gz	no043-0_PVL_5d_LQF19_total_R2.fastq.gz
LQF31	pvl_5d_RML_total_02	no044-0_PVL_5d_LQF31_total_R1.fastq.gz	no044-0_PVL_5d_LQF31_total_R2.fastq.gz
LQF32	pvl_5d_RML_total_03	no045-0_PVL_5d_LQF32_total_R1.fastq.gz	no045-0_PVL_5d_LQF32_total_R2.fastq.gz
LQF5	pvl_5d_RML_total_04	no046-0_PVL_5d_LQF5_total_R1.fastq.gz	no046-0_PVL_5d_LQF5_total_R2.fastq.gz
LQF15	sham_2d_LML_total_01	no047-0_PVL_2d_LQF15_total_R1.fastq.gz	no047-0_PVL_2d_LQF15_total_R2.fastq.gz
LQF16	sham_2d_LML_total_02	no048-0_PVL_2d_LQF16_total_R1.fastq.gz	no048-0_PVL_2d_LQF16_total_R2.fastq.gz
LQF24	sham_2d_LML_total_03	no049-0_PVL_2d_LQF24_total_R1.fastq.gz	no049-0_PVL_2d_LQF24_total_R2.fastq.gz
LQF25	sham_2d_LML_total_04	no050-0_PVL_2d_LQF25_total_R1.fastq.gz	no050-0_PVL_2d_LQF25_total_R2.fastq.gz
LQF6	sham_5d_LML_total_01	no051-0_PVL_5d_LQF6_total_R1.fastq.gz	no051-0_PVL_5d_LQF6_total_R2.fastq.gz
LQF20	sham_5d_LML_total_02	no052-0_PVL_5d_LQF20_total_R1.fastq.gz	no052-0_PVL_5d_LQF20_total_R2.fastq.gz
LQF29	sham_5d_LML_total_03	no053-0_PVL_5d_LQF29_total_R1.fastq.gz	no053-0_PVL_5d_LQF29_total_R2.fastq.gz
LQF30	sham_5d_LML_total_04	no054-0_PVL_5d_LQF30_total_R1.fastq.gz	no054-0_PVL_5d_LQF30_total_R2.fastq.gz
LQF15	sham_2d_RML_total_01	no055-0_PVL_2d_LQF15_total_R1.fastq.gz	no055-0_PVL_2d_LQF15_total_R2.fastq.gz
LQF16	sham_2d_RML_total_02	no056-0_PVL_2d_LQF16_total_R1.fastq.gz	no056-0_PVL_2d_LQF16_total_R2.fastq.gz
LQF24	sham_2d_RML_total_03	no057-0_PVL_2d_LQF24_total_R1.fastq.gz	no057-0_PVL_2d_LQF24_total_R2.fastq.gz
LQF25	sham_2d_RML_total_04	no058-0_PVL_2d_LQF25_total_R1.fastq.gz	no058-0_PVL_2d_LQF25_total_R2.fastq.gz
LQF6	sham_5d_RML_total_01	no059-0_PVL_5d_LQF6_total_R1.fastq.gz	no059-0_PVL_5d_LQF6_total_R2.fastq.gz
LQF20	sham_5d_RML_total_02	no060-0_PVL_5d_LQF20_total_R1.fastq.gz	no060-0_PVL_5d_LQF20_total_R2.fastq.gz
LQF29	sham_5d_RML_total_03	no061-0_PVL_5d_LQF29_total_R1.fastq.gz	no061-0_PVL_5d_LQF29_total_R2.fastq.gz
LQF30	sham_5d_RML_total_04	no062-0_PVL_5d_LQF30_total_R1.fastq.gz	no062-0_PVL_5d_LQF30_total_R2.fastq.gz
LQF23	pvl_2d_LML_small_01	no031-0_PVL_2d_LQF23_small_R1.fastq.gz	no031-0_PVL_2d_LQF23_small_R2.fastq.gz
LQF28	pvl_2d_LML_small_02	no032-0_PVL_2d_LQF28_small_R1.fastq.gz	no032-0_PVL_2d_LQF28_small_R2.fastq.gz
LQF3	pvl_2d_LML_small_03	no033-0_PVL_2d_LQF3_small_R1.fastq.gz	no033-0_PVL_2d_LQF3_small_R2.fastq.gz
LQF35	pvl_2d_LML_small_04	no034-0_PVL_2d_LQF35_small_R1.fastq.gz	no034-0_PVL_2d_LQF35_small_R2.fastq.gz
LQF19	pvl_5d_LML_small_01	no035-0_PVL_5d_LQF19_small_R1.fastq.gz	no035-0_PVL_5d_LQF19_small_R2.fastq.gz
LQF31	pvl_5d_LML_small_02	no036-0_PVL_5d_LQF31_small_R1.fastq.gz	no036-0_PVL_5d_LQF31_small_R2.fastq.gz
LQF32	pvl_5d_LML_small_03	no037-0_PVL_5d_LQF32_small_R1.fastq.gz	no037-0_PVL_5d_LQF32_small_R2.fastq.gz
LQF5	pvl_5d_LML_small_04	no038-0_PVL_5d_LQF5_small_R1.fastq.gz	no038-0_PVL_5d_LQF5_small_R2.fastq.gz
LQF23	pvl_2d_RML_small_01	no039-0_PVL_2d_LQF23_small_R1.fastq.gz	no039-0_PVL_2d_LQF23_small_R2.fastq.gz
LQF28	pvl_2d_RML_small_02	no040-0_PVL_2d_LQF28_small_R1.fastq.gz	no040-0_PVL_2d_LQF28_small_R2.fastq.gz
LQF3	pvl_2d_RML_small_03	no041-0_PVL_2d_LQF3_small_R1.fastq.gz	no041-0_PVL_2d_LQF3_small_R2.fastq.gz
LQF35	pvl_2d_RML_small_04	no042-0_PVL_2d_LQF35_small_R1.fastq.gz	no042-0_PVL_2d_LQF35_small_R2.fastq.gz
LQF19	pvl_5d_RML_small_01	no043-0_PVL_5d_LQF19_small_R1.fastq.gz	no043-0_PVL_5d_LQF19_small_R2.fastq.gz
LQF31	pvl_5d_RML_small_02	no044-0_PVL_5d_LQF31_small_R1.fastq.gz	no044-0_PVL_5d_LQF31_small_R2.fastq.gz
LQF32	pvl_5d_RML_small_03	no045-0_PVL_5d_LQF32_small_R1.fastq.gz	no045-0_PVL_5d_LQF32_small_R2.fastq.gz
LQF5	pvl_5d_RML_small_04	no046-0_PVL_5d_LQF5_small_R1.fastq.gz	no046-0_PVL_5d_LQF5_small_R2.fastq.gz
LQF36	ctrl_0w_LML_small_01	no063-0_FL_0w_LQF36_small_R1.fastq.gz	no063-0_FL_0w_LQF36_small_R2.fastq.gz
LQF37	ctrl_0w_LML_small_02	no064-0_FL_0w_LQF37_small_R1.fastq.gz	no064-0_FL_0w_LQF37_small_R2.fastq.gz
LQF36	ctrl_0w_RML_small_01	no065-0_FL_0w_LQF36_small_R1.fastq.gz	no065-0_FL_0w_LQF36_small_R2.fastq.gz
LQF37	ctrl_0w_RML_small_02	no066-0_FL_0w_LQF37_small_R1.fastq.gz	no066-0_FL_0w_LQF37_small_R2.fastq.gz
